# Supplementary material for: A genome-wide map of DNA replication at single-molecule resolution in the malaria parasite Plasmodium falciparum
Source: Nucleic Acids Res. 2023 Feb 20;51(6):2709–24. doi: 10.1093/nar/gkad093 (PMC10085703; doi:10.1093/nar/gkad093)
Supplement: gkad093_Supplemental_Files [file gkad093_supplemental_files.zip]

Archive with 2 entries (2 files):
- Supplementary_revised submission 2nd round.pdf
- SuppTable3-5,10.xlsx
