# Supplementary material for: A genome-wide map of DNA replication at single-molecule resolution in the malaria parasite Plasmodium falciparum
Source: Nucleic Acids Res. 2023 Feb 20;51(6):2709–24. doi: 10.1093/nar/gkad093 (PMC10085703; doi:10.1093/nar/gkad093)
Supplement: gkad093_Supplemental_Files [file gkad093_supplemental_files.zip › SuppTable3-5,10.xlsx]

## Sheet: Table_title
Supplementary Table 3: 24 hpi ORC1-HA ChIP peaks
ChIP peaks called using MACS2 version 2.1.1 on 24 hpi ORC1-HA data set
Supplementary Table 4: 30 hpi ORC1-HA ChIP peaks
ChIP peaks called using MACS2 version 2.1.1 on 30 hpi ORC1-HA data set
Supplementary Table 5: Control data set ChIP peaks
ChIP peaks called using MACS2 version 2.1.1 on control data set
Supplementary Table 10: Gene Ontology Terms
List of Gene Ontology (GO) terms of genes that overlap with active DNAscent origins ranked according to total number of occurrence.

## Sheet: SuppTable3
# This file is generated by MACS version 2.1.1.20160309
# Command line: callpeak -t /home/craig/Merrick Lab/PfOrc1 ChIP 2021/ChIP_24hpi.sorted.bam -c /home/craig/Merrick Lab/PfOrc1 ChIP 2021/Input_24hpi.sorted.bam --format BAM --name 24hpi --gsize 23000000 --pvalue 1e-3 --call-summits --nomodel --bw 100
# ARGUMENTS LIST:
# name = 24hpi
# format = BAM
# ChIP-seq file = ['/home/craig/Merrick Lab/PfOrc1 ChIP 2021/ChIP_24hpi.sorted.bam']
# control file = ['/home/craig/Merrick Lab/PfOrc1 ChIP 2021/Input_24hpi.sorted.bam']
# effective genome size = 2.30e+07
# band width = 100
# model fold = [5, 50]
# pvalue cutoff = 1.00e-03
# qvalue will not be calculated and reported as -1 in the final output.
# Larger dataset will be scaled towards smaller dataset.
# Range for calculating regional lambda is: 1000 bps and 10000 bps
# Broad region calling is off
# Paired-End mode is off
# Searching for subpeak summits is on
# tag size is determined as 42 bps
# total tags in treatment: 9349975
# tags after filtering in treatment: 7024835
# maximum duplicate tags at the same position in treatment = 1
# Redundant rate in treatment: 0.25
# total tags in control: 10426614
# tags after filtering in control: 8544676
# maximum duplicate tags at the same position in control = 1
# Redundant rate in control: 0.18
# d = 200
chr	start	end	length	abs_summit	pileup	-LOG10(pvalue)	fold_enrichment	-LOG10(qvalue)	name
Pf3D7_01_v3	43209	43600	392	43465	141	15.5685	2.12669	14.257	24hpi_peak_1
Pf3D7_01_v3	45641	46527	887	45796	142	18.4876	2.30327	16.9948	24hpi_peak_2a
Pf3D7_01_v3	45641	46527	887	46202	165	22.4053	2.36943	20.6113	24hpi_peak_2b
Pf3D7_01_v3	50586	51486	901	51010	164	21.5279	2.32784	19.8104	24hpi_peak_3a
Pf3D7_01_v3	50586	51486	901	51282	152	18.9945	2.26356	17.4666	24hpi_peak_3b
Pf3D7_01_v3	60017	60864	848	60453	197	32.7383	2.66956	29.6894	24hpi_peak_4
Pf3D7_01_v3	62126	62862	737	62530	161	19.9411	2.25931	18.3464	24hpi_peak_5
Pf3D7_01_v3	62962	63176	215	63070	107	7.41885	1.73954	6.53744	24hpi_peak_6
Pf3D7_01_v3	65776	66475	700	66147	175	24.7508	2.42674	22.7386	24hpi_peak_7
Pf3D7_01_v3	81833	82561	729	82073	173	18.4453	2.11188	16.9548	24hpi_peak_8
Pf3D7_01_v3	87279	87595	317	87435	175	22.2477	2.29657	20.4699	24hpi_peak_9
Pf3D7_01_v3	90416	91161	746	90663	176	27.9268	2.58716	25.5514	24hpi_peak_10
Pf3D7_01_v3	95050	95873	824	95281	154	19.2568	2.2656	17.7104	24hpi_peak_11a
Pf3D7_01_v3	95050	95873	824	95585	184	25.673	2.41401	23.5596	24hpi_peak_11b
Pf3D7_01_v3	99244	101771	2528	99364	149	14.2236	2.00022	12.9893	24hpi_peak_12a
Pf3D7_01_v3	99244	101771	2528	100029	176	24.1062	2.38642	22.155	24hpi_peak_12b
Pf3D7_01_v3	99244	101771	2528	100523	181	22.0953	2.25396	20.3292	24hpi_peak_12c
Pf3D7_01_v3	99244	101771	2528	101152	150	16.4375	2.1254	15.0749	24hpi_peak_12d
Pf3D7_01_v3	99244	101771	2528	101399	156	22.484	2.43966	20.6845	24hpi_peak_12e
Pf3D7_01_v3	99244	101771	2528	101553	163	15.6073	2.01057	14.2933	24hpi_peak_12f
Pf3D7_01_v3	107223	107431	209	107314	139	7.86596	1.64983	6.96239	24hpi_peak_13
Pf3D7_01_v3	107481	107697	217	107649	122	6.448	1.60499	5.61526	24hpi_peak_14
Pf3D7_01_v3	107994	108261	268	108148	123	11.9623	1.99725	10.851	24hpi_peak_15
Pf3D7_01_v3	111318	114087	2770	111490	132	10.2648	1.83384	9.24084	24hpi_peak_16a
Pf3D7_01_v3	111318	114087	2770	111857	180	17.557	2.03444	16.1249	24hpi_peak_16b
Pf3D7_01_v3	111318	114087	2770	112054	186	27.2098	2.47731	24.9238	24hpi_peak_16c
Pf3D7_01_v3	111318	114087	2770	112520	193	28.7294	2.50458	26.2518	24hpi_peak_16d
Pf3D7_01_v3	111318	114087	2770	113401	202	30.7437	2.5399	27.9937	24hpi_peak_16e
Pf3D7_01_v3	111318	114087	2770	113947	167	16.8777	2.05961	15.4881	24hpi_peak_16f
Pf3D7_01_v3	114244	115514	1271	114431	178	21.9344	2.26289	20.1836	24hpi_peak_17a
Pf3D7_01_v3	114244	115514	1271	114965	186	26.9936	2.46657	24.7304	24hpi_peak_17b
Pf3D7_01_v3	119249	120509	1261	119387	149	12.4634	1.89628	11.3255	24hpi_peak_18a
Pf3D7_01_v3	119249	120509	1261	119666	180	19.5519	2.13299	17.9842	24hpi_peak_18b
Pf3D7_01_v3	119249	120509	1261	120289	156	13.8314	1.94435	12.6192	24hpi_peak_18c
Pf3D7_01_v3	120686	120994	309	120837	147	8.46949	1.66352	7.53571	24hpi_peak_19
Pf3D7_01_v3	124679	125459	781	124888	171	12.845	1.83172	11.6871	24hpi_peak_20a
Pf3D7_01_v3	124679	125459	781	125197	177	15.1929	1.9294	13.9033	24hpi_peak_20b
Pf3D7_01_v3	128900	129217	318	129064	139	9.44424	1.75165	8.46173	24hpi_peak_21
Pf3D7_01_v3	129618	129940	323	129783	169	22.4316	2.34401	20.6356	24hpi_peak_22
Pf3D7_01_v3	130493	130746	254	130640	153	12.6152	1.88798	11.4686	24hpi_peak_23
Pf3D7_01_v3	134767	135157	391	135008	147	12.5566	1.91071	11.4143	24hpi_peak_24
Pf3D7_01_v3	136111	136446	336	136248	142	6.26599	1.53634	5.44269	24hpi_peak_25
Pf3D7_01_v3	137966	138418	453	138189	156	17.7221	2.16476	16.2803	24hpi_peak_26
Pf3D7_01_v3	140655	140961	307	140797	179	14.7599	1.90028	13.4953	24hpi_peak_27
Pf3D7_01_v3	141487	141709	223	141582	124	6.42379	1.59683	5.59268	24hpi_peak_28
Pf3D7_01_v3	143958	144687	730	144084	144	7.78819	1.6298	6.88842	24hpi_peak_29a
Pf3D7_01_v3	143958	144687	730	144492	149	11.8107	1.85766	10.7073	24hpi_peak_29b
Pf3D7_01_v3	144821	145246	426	145024	154	17.4627	2.16169	16.0367	24hpi_peak_30
Pf3D7_01_v3	148390	149365	976	148530	160	12.3259	1.84372	11.1953	24hpi_peak_31a
Pf3D7_01_v3	148390	149365	976	149163	181	15.6821	1.93822	14.3632	24hpi_peak_31b
Pf3D7_01_v3	149536	149788	253	149657	146	12.4011	1.90589	11.2671	24hpi_peak_32
Pf3D7_01_v3	150185	150597	413	150436	145	9.84188	1.75453	8.83941	24hpi_peak_33
Pf3D7_01_v3	150769	151047	279	150899	162	20.7805	2.29963	19.1216	24hpi_peak_34
Pf3D7_01_v3	151345	151760	416	151467	141	9.95861	1.77668	8.94994	24hpi_peak_35
Pf3D7_01_v3	155694	155953	260	155787	120	8.21987	1.74349	7.29861	24hpi_peak_36
Pf3D7_01_v3	156676	156998	323	156809	156	15.6764	2.04865	14.3582	24hpi_peak_37
Pf3D7_01_v3	163055	163660	606	163194	152	11.3841	1.82067	10.3025	24hpi_peak_38a
Pf3D7_01_v3	163055	163660	606	163549	130	3.65034	1.37108	2.96332	24hpi_peak_38b
Pf3D7_01_v3	169754	170592	839	169831	94	4.15274	1.50077	3.43768	24hpi_peak_39a
Pf3D7_01_v3	169754	170592	839	170166	153	12.6152	1.88798	11.4686	24hpi_peak_39b
Pf3D7_01_v3	169754	170592	839	170489	133	6.12074	1.54911	5.30485	24hpi_peak_39c
Pf3D7_01_v3	170964	171225	262	171115	122	7.68147	1.69596	6.78676	24hpi_peak_40
Pf3D7_01_v3	173207	173426	220	173322	124	9.62997	1.82709	8.63786	24hpi_peak_41
Pf3D7_01_v3	174231	174517	287	174364	163	17.5722	2.11727	16.1382	24hpi_peak_42
Pf3D7_01_v3	175887	176285	399	176152	173	14.3678	1.90301	13.1251	24hpi_peak_43
Pf3D7_01_v3	178674	178887	214	178780	136	12.0683	1.93282	10.9515	24hpi_peak_44
Pf3D7_01_v3	179177	179490	314	179342	172	18.5227	2.12091	17.026	24hpi_peak_45
Pf3D7_01_v3	180144	180466	323	180338	137	7.65473	1.64217	6.76184	24hpi_peak_46
Pf3D7_01_v3	181586	181791	206	181682	147	8.97926	1.69484	8.02041	24hpi_peak_47
Pf3D7_01_v3	182815	183117	303	182973	163	13.4916	1.89592	12.2982	24hpi_peak_48
Pf3D7_01_v3	183678	184020	343	183863	165	13.0786	1.86584	11.9079	24hpi_peak_49
Pf3D7_01_v3	190414	190804	391	190591	149	12.4634	1.89628	11.3255	24hpi_peak_50
Pf3D7_01_v3	192335	192725	391	192514	171	16.996	2.04676	15.5994	24hpi_peak_51
Pf3D7_01_v3	193431	194169	739	193664	206	18.2282	1.96375	16.7528	24hpi_peak_52
Pf3D7_01_v3	194515	194804	290	194711	158	9.02017	1.66414	8.05884	24hpi_peak_53
Pf3D7_01_v3	196117	196405	289	196254	151	13.0448	1.92156	11.8756	24hpi_peak_54
Pf3D7_01_v3	196976	197290	315	197093	158	10.33	1.73895	9.30255	24hpi_peak_55
Pf3D7_01_v3	197454	197739	286	197619	159	11.4458	1.7984	10.3614	24hpi_peak_56
Pf3D7_01_v3	198865	200150	1286	199186	171	16.6131	2.02693	15.2403	24hpi_peak_57a
Pf3D7_01_v3	198865	200150	1286	199530	177	22.9921	2.32267	21.1474	24hpi_peak_57b
Pf3D7_01_v3	198865	200150	1286	199969	102	3.8888	1.45146	3.19032	24hpi_peak_57c
Pf3D7_01_v3	200284	200628	345	200465	146	9.81437	1.74927	8.81334	24hpi_peak_58
Pf3D7_01_v3	200899	201388	490	201105	188	16.0211	1.92835	14.6829	24hpi_peak_59
Pf3D7_01_v3	202947	204134	1188	203149	188	24.8794	2.35023	22.8528	24hpi_peak_60a
Pf3D7_01_v3	202947	204134	1188	203776	181	25.02	2.40062	22.977	24hpi_peak_60b
Pf3D7_01_v3	204645	204867	223	204755	130	8.29872	1.70938	7.3734	24hpi_peak_61
Pf3D7_01_v3	207705	208104	400	207801	141	6.69238	1.56712	5.84743	24hpi_peak_62
Pf3D7_01_v3	211376	212123	748	211640	168	23.465	2.40661	21.5766	24hpi_peak_63a
Pf3D7_01_v3	211376	212123	748	212001	119	8.88957	1.7972	7.93521	24hpi_peak_63b
Pf3D7_01_v3	212686	213054	369	212768	102	3.7309	1.43648	3.04066	24hpi_peak_64a
Pf3D7_01_v3	212686	213054	369	212982	113	5.43022	1.55425	4.64887	24hpi_peak_64b
Pf3D7_01_v3	215820	216627	808	215975	165	18.6735	2.16608	17.1684	24hpi_peak_65a
Pf3D7_01_v3	215820	216627	808	216274	128	9.13376	1.77467	8.16703	24hpi_peak_65b
Pf3D7_01_v3	217056	217534	479	217317	173	15.3985	1.95576	14.097	24hpi_peak_66
Pf3D7_01_v3	221238	221493	256	221380	159	8.51827	1.63246	7.58222	24hpi_peak_67
Pf3D7_01_v3	222253	222723	471	222489	183	16.6351	1.97682	15.2605	24hpi_peak_68
Pf3D7_01_v3	223085	223347	263	223208	143	9.33874	1.7305	8.36124	24hpi_peak_69
Pf3D7_01_v3	228466	228746	281	228592	164	15.921	2.02283	14.5896	24hpi_peak_70
Pf3D7_01_v3	228872	229098	227	228985	146	8.74126	1.68339	7.79387	24hpi_peak_71
Pf3D7_01_v3	229295	229497	203	229390	144	8.52516	1.67627	7.58849	24hpi_peak_72
Pf3D7_01_v3	230287	230714	428	230497	203	24.5093	2.25135	22.5175	24hpi_peak_73
Pf3D7_01_v3	238585	238845	261	238727	137	4.6102	1.43202	3.87256	24hpi_peak_74
Pf3D7_01_v3	239341	239728	388	239537	201	27.6487	2.40376	25.3107	24hpi_peak_75
Pf3D7_01_v3	240115	240395	281	240221	144	6.88107	1.57171	6.027	24hpi_peak_76
Pf3D7_01_v3	240632	240882	251	240782	119	5.38744	1.53295	4.60823	24hpi_peak_77
Pf3D7_01_v3	241262	241516	255	241359	143	7.3361	1.60374	6.459	24hpi_peak_78
Pf3D7_01_v3	242592	243931	1340	242853	183	23.8778	2.33095	21.9502	24hpi_peak_79a
Pf3D7_01_v3	242592	243931	1340	243341	187	20.2443	2.13283	18.6265	24hpi_peak_79b
Pf3D7_01_v3	242592	243931	1340	243615	196	22.4765	2.19401	20.6772	24hpi_peak_79c
Pf3D7_01_v3	244201	244402	202	244346	137	8.94186	1.72663	7.9846	24hpi_peak_80
Pf3D7_01_v3	246140	246352	213	246268	132	11.2369	1.8984	10.1632	24hpi_peak_81
Pf3D7_01_v3	246594	246954	361	246845	138	9.75946	1.77567	8.76106	24hpi_peak_82
Pf3D7_01_v3	249253	249631	379	249453	169	17.5282	2.08413	16.0981	24hpi_peak_83
Pf3D7_01_v3	249892	250393	502	250017	166	19.1943	2.18852	17.6535	24hpi_peak_84a
Pf3D7_01_v3	249892	250393	502	250259	132	7.01442	1.61426	6.1533	24hpi_peak_84b
Pf3D7_01_v3	253596	253850	255	253712	164	12.178	1.82095	11.0551	24hpi_peak_85
Pf3D7_01_v3	256278	256688	411	256470	114	4.81376	1.5006	4.06404	24hpi_peak_86a
Pf3D7_01_v3	256278	256688	411	256571	117	4.99682	1.5074	4.23781	24hpi_peak_86b
Pf3D7_01_v3	257459	258106	648	257647	126	9.8668	1.83428	8.86277	24hpi_peak_87a
Pf3D7_01_v3	257459	258106	648	258005	115	6.54629	1.63654	5.7088	24hpi_peak_87b
Pf3D7_01_v3	258372	258614	243	258488	142	9.92844	1.77097	8.92127	24hpi_peak_88
Pf3D7_01_v3	260596	261887	1292	260887	170	19.1063	2.16176	17.5713	24hpi_peak_89a
Pf3D7_01_v3	260596	261887	1292	261275	120	5.54616	1.54249	4.75909	24hpi_peak_89b
Pf3D7_01_v3	260596	261887	1292	261723	166	12.722	1.84302	11.5704	24hpi_peak_89c
Pf3D7_01_v3	265238	265521	284	265365	166	16.5562	2.04735	15.1863	24hpi_peak_90
Pf3D7_01_v3	265659	266525	867	265848	167	27.0278	2.61125	24.761	24hpi_peak_91a
Pf3D7_01_v3	265659	266525	867	266404	138	12.3146	1.93855	11.1843	24hpi_peak_91b
Pf3D7_01_v3	267106	267596	491	267389	169	20.0731	2.21828	18.467	24hpi_peak_92
Pf3D7_01_v3	267836	268906	1071	268045	191	25.3231	2.35384	23.2469	24hpi_peak_93a
Pf3D7_01_v3	267836	268906	1071	268638	189	29.3312	2.5617	26.7777	24hpi_peak_93b
Pf3D7_01_v3	276870	277220	351	277053	150	9.71024	1.7292	8.71418	24hpi_peak_94
Pf3D7_01_v3	277691	278156	466	277803	153	9.63804	1.71511	8.64564	24hpi_peak_95a
Pf3D7_01_v3	277691	278156	466	278043	134	8.74331	1.72457	7.7955	24hpi_peak_95b
Pf3D7_01_v3	279188	279569	382	279341	206	14.0624	1.78297	12.8374	24hpi_peak_96
Pf3D7_01_v3	281575	283861	2287	281701	143	12.6857	1.9372	11.5357	24hpi_peak_97a
Pf3D7_01_v3	281575	283861	2287	281993	174	21.411	2.25929	19.7034	24hpi_peak_97b
Pf3D7_01_v3	281575	283861	2287	282425	157	20.5683	2.32116	18.9271	24hpi_peak_97c
Pf3D7_01_v3	281575	283861	2287	282829	158	17.9814	2.16776	16.5226	24hpi_peak_97d
Pf3D7_01_v3	281575	283861	2287	283022	169	25.5858	2.51507	23.4823	24hpi_peak_97e
Pf3D7_01_v3	281575	283861	2287	283547	165	17.0178	2.07696	15.6203	24hpi_peak_97f
Pf3D7_01_v3	284220	284616	397	284324	110	4.63469	1.49657	3.89392	24hpi_peak_98
Pf3D7_01_v3	285099	285417	319	285279	182	12.4793	1.77766	11.3409	24hpi_peak_99
Pf3D7_01_v3	299599	300132	534	299765	138	9.47219	1.75722	8.48824	24hpi_peak_100a
Pf3D7_01_v3	299599	300132	534	299983	121	8.5328	1.76207	7.59587	24hpi_peak_100b
Pf3D7_01_v3	300343	300697	355	300535	143	10.7879	1.82043	9.73671	24hpi_peak_101
Pf3D7_01_v3	303050	303388	339	303246	168	11.7473	1.78415	10.6468	24hpi_peak_102
Pf3D7_01_v3	304869	305934	1066	304988	132	7.44308	1.64378	6.5604	24hpi_peak_103a
Pf3D7_01_v3	304869	305934	1066	305375	176	15.5918	1.95338	14.2797	24hpi_peak_103b
Pf3D7_01_v3	304869	305934	1066	305794	140	9.98953	1.7825	8.97932	24hpi_peak_103c
Pf3D7_01_v3	307156	307883	728	307342	168	17.2017	2.07187	15.7928	24hpi_peak_104a
Pf3D7_01_v3	307156	307883	728	307627	141	10.5535	1.814	9.51484	24hpi_peak_104b
Pf3D7_01_v3	308201	309079	879	308345	136	9.588	1.77246	8.59842	24hpi_peak_105a
Pf3D7_01_v3	308201	309079	879	308804	191	21.1811	2.15808	19.4915	24hpi_peak_105b
Pf3D7_01_v3	315677	315881	205	315769	134	4.77907	1.45039	4.03368	24hpi_peak_106
Pf3D7_01_v3	319123	319355	233	319236	129	6.36981	1.57784	5.5412	24hpi_peak_107
Pf3D7_01_v3	326802	327076	275	326982	126	3.48689	1.36444	2.80913	24hpi_peak_108
Pf3D7_01_v3	328544	329323	780	328642	119	9.64115	1.8524	8.64875	24hpi_peak_109a
Pf3D7_01_v3	328544	329323	780	328977	154	13.5853	1.93933	12.3864	24hpi_peak_109b
Pf3D7_01_v3	330668	331217	550	330811	164	12.178	1.82095	11.0551	24hpi_peak_110a
Pf3D7_01_v3	330668	331217	550	331120	121	5.79183	1.5585	4.99213	24hpi_peak_110b
Pf3D7_01_v3	332383	332759	377	332462	119	5.38744	1.53295	4.60823	24hpi_peak_111
Pf3D7_01_v3	337486	338515	1030	337619	142	7.34837	1.60732	6.47065	24hpi_peak_112a
Pf3D7_01_v3	337486	338515	1030	337885	162	15.6693	2.01866	14.3517	24hpi_peak_112b
Pf3D7_01_v3	337486	338515	1030	338259	157	22.8076	2.45081	20.9792	24hpi_peak_112c
Pf3D7_01_v3	339124	339327	204	339222	122	6.6817	1.6224	5.83713	24hpi_peak_113
Pf3D7_01_v3	339790	340129	340	339927	142	9.92844	1.77097	8.92127	24hpi_peak_114
Pf3D7_01_v3	340545	341859	1315	340989	176	22.6187	2.30962	20.8076	24hpi_peak_115a
Pf3D7_01_v3	340545	341859	1315	341520	188	28.3522	2.52028	25.9232	24hpi_peak_115b
Pf3D7_01_v3	342139	342436	298	342272	144	9.3139	1.72547	8.33771	24hpi_peak_116
Pf3D7_01_v3	342520	342820	301	342691	140	9.41692	1.7462	8.43592	24hpi_peak_117
Pf3D7_01_v3	344433	344696	264	344524	129	7.05592	1.62654	6.19278	24hpi_peak_118
Pf3D7_01_v3	345671	345935	265	345818	121	7.38988	1.67837	6.51026	24hpi_peak_119
Pf3D7_01_v3	349168	349730	563	349357	202	24.609	2.26083	22.6105	24hpi_peak_120
Pf3D7_01_v3	350833	351089	257	350939	133	9.56369	1.78295	8.57512	24hpi_peak_121
Pf3D7_01_v3	352929	353182	254	353072	163	12.8402	1.86055	11.6824	24hpi_peak_122
Pf3D7_01_v3	353553	354256	704	353726	160	13.9746	1.93479	12.754	24hpi_peak_123a
Pf3D7_01_v3	353553	354256	704	354054	158	18.8628	2.21747	17.3425	24hpi_peak_123b
Pf3D7_01_v3	355060	356062	1003	355164	134	11.8918	1.93148	10.7844	24hpi_peak_124a
Pf3D7_01_v3	355060	356062	1003	355507	154	8.11807	1.62227	7.20199	24hpi_peak_124b
Pf3D7_01_v3	355060	356062	1003	355674	114	4.6984	1.491	3.9545	24hpi_peak_124c
Pf3D7_01_v3	355060	356062	1003	355944	141	7.361	1.61097	6.48284	24hpi_peak_124d
Pf3D7_01_v3	363333	363957	625	363600	195	14.7372	1.84501	13.474	24hpi_peak_125a
Pf3D7_01_v3	363333	363957	625	363706	189	11.472	1.70916	10.3864	24hpi_peak_125b
Pf3D7_01_v3	365601	366309	709	365745	142	8.82506	1.70167	7.87335	24hpi_peak_126a
Pf3D7_01_v3	365601	366309	709	366002	163	11.3197	1.77765	10.2421	24hpi_peak_126b
Pf3D7_01_v3	366902	367136	235	366962	127	4.96572	1.47974	4.20929	24hpi_peak_127
Pf3D7_01_v3	367362	368012	651	367500	148	7.2797	1.58678	6.4055	24hpi_peak_128a
Pf3D7_01_v3	367362	368012	651	367790	152	14.267	1.98792	13.0304	24hpi_peak_128b
Pf3D7_01_v3	368328	368798	471	368593	180	17.557	2.03444	16.1249	24hpi_peak_129
Pf3D7_01_v3	369474	369809	336	369627	184	17.6813	2.02331	16.2415	24hpi_peak_130
Pf3D7_01_v3	374471	374776	306	374626	161	15.7326	2.02691	14.4117	24hpi_peak_131
Pf3D7_01_v3	376363	376572	210	376470	140	5.49314	1.48855	4.70942	24hpi_peak_132
Pf3D7_01_v3	379496	379707	212	379586	123	5.77578	1.55146	4.97684	24hpi_peak_133
Pf3D7_01_v3	381632	382398	767	382189	184	14.8668	1.88754	13.5961	24hpi_peak_134
Pf3D7_01_v3	384402	384642	241	384521	142	9.6431	1.75312	8.65033	24hpi_peak_135
Pf3D7_01_v3	388346	389026	681	388496	187	21.0923	2.17337	19.4106	24hpi_peak_136a
Pf3D7_01_v3	388346	389026	681	388805	173	19.2809	2.15489	17.7324	24hpi_peak_136b
Pf3D7_01_v3	390188	390433	246	390319	147	16.3437	2.13759	14.9863	24hpi_peak_137
Pf3D7_01_v3	391170	391425	256	391326	159	10.8635	1.76577	9.80859	24hpi_peak_138
Pf3D7_01_v3	391832	392055	224	391974	164	12.486	1.83762	11.3471	24hpi_peak_139
Pf3D7_01_v3	394046	394438	393	394294	156	10.953	1.78114	9.89369	24hpi_peak_140
Pf3D7_01_v3	394663	394888	226	394781	159	10.8635	1.76577	9.80859	24hpi_peak_141
Pf3D7_01_v3	396485	396793	309	396649	170	13.8401	1.88716	12.6276	24hpi_peak_142
Pf3D7_01_v3	396933	397419	487	397238	178	14.148	1.87346	12.9184	24hpi_peak_143
Pf3D7_01_v3	397991	398345	355	398172	144	10.1577	1.77764	9.13862	24hpi_peak_144
Pf3D7_01_v3	398443	398694	252	398572	143	10.7879	1.82043	9.73671	24hpi_peak_145
Pf3D7_01_v3	399785	400175	391	399891	130	6.14419	1.55887	5.32703	24hpi_peak_146
Pf3D7_01_v3	400848	401715	868	401155	157	10.3561	1.74369	9.32755	24hpi_peak_147a
Pf3D7_01_v3	400848	401715	868	401399	168	17.6013	2.09297	16.1663	24hpi_peak_147b
Pf3D7_01_v3	401816	402554	739	401980	142	10.8242	1.82677	9.77115	24hpi_peak_148a
Pf3D7_01_v3	401816	402554	739	402369	163	13.1627	1.87807	11.9873	24hpi_peak_148b
Pf3D7_01_v3	406516	407490	975	406818	150	12.7527	1.90892	11.5996	24hpi_peak_149a
Pf3D7_01_v3	406516	407490	975	407297	178	23.8639	2.36105	21.9377	24hpi_peak_149b
Pf3D7_01_v3	407637	407921	285	407782	151	15.2362	2.04936	13.9445	24hpi_peak_150
Pf3D7_01_v3	408023	408826	804	408369	187	27.3953	2.47976	25.0841	24hpi_peak_151a
Pf3D7_01_v3	408023	408826	804	408703	115	7.96212	1.7459	7.05361	24hpi_peak_151b
Pf3D7_01_v3	409666	410106	441	409984	140	5.68244	1.50159	4.88888	24hpi_peak_152
Pf3D7_01_v3	410526	410976	451	410743	174	23.338	2.35946	21.461	24hpi_peak_153
Pf3D7_01_v3	413735	415110	1376	414155	229	25.2342	2.16506	23.1709	24hpi_peak_154a
Pf3D7_01_v3	413735	415110	1376	414568	164	14.4658	1.94444	13.2182	24hpi_peak_154b
Pf3D7_01_v3	413735	415110	1376	414951	195	31.8732	2.64259	28.9529	24hpi_peak_154c
Pf3D7_01_v3	417944	418164	221	418043	89	3.18783	1.41589	2.52729	24hpi_peak_155
Pf3D7_01_v3	418235	418766	532	418501	158	12.4044	1.85576	11.27	24hpi_peak_156
Pf3D7_01_v3	419029	419618	590	419120	121	6.93788	1.64488	6.08051	24hpi_peak_157a
Pf3D7_01_v3	419029	419618	590	419446	166	18.5887	2.156	17.0881	24hpi_peak_157b
Pf3D7_01_v3	422120	422513	394	422283	159	12.0523	1.83226	10.9359	24hpi_peak_158
Pf3D7_01_v3	423451	425415	1965	423526	140	7.374	1.61468	6.49517	24hpi_peak_159a
Pf3D7_01_v3	423451	425415	1965	424141	188	26.7227	2.44003	24.4948	24hpi_peak_159b
Pf3D7_01_v3	423451	425415	1965	424737	125	8.58996	1.74922	7.65049	24hpi_peak_159c
Pf3D7_01_v3	423451	425415	1965	425229	171	23.1947	2.37159	21.3303	24hpi_peak_159d
Pf3D7_01_v3	425776	426017	242	425901	127	10.1437	1.84873	9.12609	24hpi_peak_160
Pf3D7_01_v3	426270	426502	233	426385	165	16.6238	2.05581	15.2495	24hpi_peak_161
Pf3D7_01_v3	426624	426842	219	426743	136	6.74036	1.58379	5.89305	24hpi_peak_162
Pf3D7_01_v3	427313	427542	230	427427	151	14.4745	2.00491	13.2262	24hpi_peak_163
Pf3D7_01_v3	431555	432214	660	431714	184	16.5794	1.97017	15.2083	24hpi_peak_164a
Pf3D7_01_v3	431555	432214	660	432031	160	9.48719	1.68507	8.50292	24hpi_peak_164b
Pf3D7_01_v3	433652	433999	348	433812	168	14.9584	1.95372	13.6821	24hpi_peak_165
Pf3D7_01_v3	434216	434578	363	434401	152	6.61095	1.53529	5.77049	24hpi_peak_166
Pf3D7_01_v3	438344	438643	300	438471	134	6.32422	1.56067	5.49788	24hpi_peak_167
Pf3D7_01_v3	440221	440431	211	440317	130	6.14419	1.55887	5.32703	24hpi_peak_168
Pf3D7_01_v3	440624	440860	237	440813	125	7.5165	1.67285	6.63021	24hpi_peak_169
Pf3D7_01_v3	448938	449168	231	449039	110	6.14029	1.62246	5.32342	24hpi_peak_170
Pf3D7_01_v3	454928	455298	371	455026	146	6.86321	1.56548	6.00994	24hpi_peak_171a
Pf3D7_01_v3	454928	455298	371	455170	151	7.24953	1.5773	6.3767	24hpi_peak_171b
Pf3D7_01_v3	464838	465304	467	464959	147	9.51207	1.72737	8.52619	24hpi_peak_172
Pf3D7_01_v3	467953	468230	278	468121	135	4.6082	1.43577	3.87103	24hpi_peak_173
Pf3D7_01_v3	469042	469258	217	469139	137	4.6102	1.43202	3.87256	24hpi_peak_174
Pf3D7_01_v3	469427	469630	204	469572	125	5.84482	1.55096	5.04292	24hpi_peak_175
Pf3D7_01_v3	476268	476656	389	476431	172	14.081	1.89207	12.8547	24hpi_peak_176
Pf3D7_01_v3	476868	477714	847	477003	155	18.248	2.20087	16.7702	24hpi_peak_177a
Pf3D7_01_v3	476868	477714	847	477470	156	20.4758	2.32274	18.841	24hpi_peak_177b
Pf3D7_01_v3	479033	479862	830	479215	157	20.853	2.33754	19.1889	24hpi_peak_178a
Pf3D7_01_v3	479033	479862	830	479517	136	16.3036	2.20663	14.9483	24hpi_peak_178b
Pf3D7_01_v3	482118	482324	207	482213	152	9.13458	1.68851	8.1677	24hpi_peak_179
Pf3D7_01_v3	487950	489822	1873	488328	194	17.4588	1.97302	16.0335	24hpi_peak_180a
Pf3D7_01_v3	487950	489822	1873	488771	187	16.6297	1.96091	15.2554	24hpi_peak_180b
Pf3D7_01_v3	487950	489822	1873	489259	205	20.1365	2.05021	18.5279	24hpi_peak_180c
Pf3D7_01_v3	487950	489822	1873	489655	176	11.2428	1.73322	10.169	24hpi_peak_180d
Pf3D7_01_v3	495815	496226	412	495988	207	36.0212	2.74953	32.439	24hpi_peak_181
Pf3D7_01_v3	496431	496758	328	496603	142	8.82506	1.70167	7.87335	24hpi_peak_182
Pf3D7_01_v3	498182	498813	632	498422	172	20.2403	2.21001	18.6229	24hpi_peak_183
Pf3D7_01_v3	499817	500160	344	499916	144	7.78819	1.6298	6.88842	24hpi_peak_184
Pf3D7_01_v3	500980	502048	1069	501227	183	19.7299	2.12713	18.1489	24hpi_peak_185a
Pf3D7_01_v3	500980	502048	1069	501651	186	15.7774	1.92408	14.4537	24hpi_peak_185b
Pf3D7_01_v3	500980	502048	1069	501954	121	4.64589	1.46902	3.90454	24hpi_peak_185c
Pf3D7_01_v3	502228	503044	817	502368	173	16.1182	1.99259	14.7739	24hpi_peak_186a
Pf3D7_01_v3	502228	503044	817	502895	168	14.2661	1.91728	13.0295	24hpi_peak_186b
Pf3D7_01_v3	504939	505239	301	505087	160	13.6315	1.91587	12.4302	24hpi_peak_187
Pf3D7_01_v3	505456	506266	811	505574	174	25.4182	2.46892	23.3325	24hpi_peak_188a
Pf3D7_01_v3	505456	506266	811	506149	106	5.83614	1.61203	5.03466	24hpi_peak_188b
Pf3D7_01_v3	506370	506577	208	506478	109	5.91818	1.60784	5.11259	24hpi_peak_189
Pf3D7_01_v3	508346	509149	804	508733	176	20.3183	2.19204	18.6957	24hpi_peak_190a
Pf3D7_01_v3	508346	509149	804	508889	170	14.1718	1.90444	12.9403	24hpi_peak_190b
Pf3D7_01_v3	512050	514615	2566	512150	143	12.4091	1.92021	11.2742	24hpi_peak_191a
Pf3D7_01_v3	512050	514615	2566	512479	172	18.94	2.1425	17.4149	24hpi_peak_191b
Pf3D7_01_v3	512050	514615	2566	513051	201	26.0454	2.33079	23.8948	24hpi_peak_191c
Pf3D7_01_v3	512050	514615	2566	513282	209	27.1929	2.33879	24.9093	24hpi_peak_191d
Pf3D7_01_v3	512050	514615	2566	514037	197	33.8576	2.72391	30.6277	24hpi_peak_191e
Pf3D7_01_v3	512050	514615	2566	514346	202	25.5489	2.303	23.45	24hpi_peak_191f
Pf3D7_01_v3	514874	515516	643	515033	182	20.2312	2.15656	18.6148	24hpi_peak_192a
Pf3D7_01_v3	514874	515516	643	515359	158	14.4334	1.96912	13.187	24hpi_peak_192b
Pf3D7_01_v3	515904	516103	200	516072	124	3.77724	1.39214	3.08198	24hpi_peak_193
Pf3D7_01_v3	517415	517794	380	517593	152	16.3638	2.10961	15.0052	24hpi_peak_194
Pf3D7_01_v3	521355	521736	382	521517	166	21.3058	2.30264	19.6064	24hpi_peak_195
Pf3D7_01_v3	521991	522461	471	522142	177	23.9839	2.3736	22.0459	24hpi_peak_196
Pf3D7_01_v3	528080	530080	2001	528408	182	20.2312	2.15656	18.6148	24hpi_peak_197a
Pf3D7_01_v3	528080	530080	2001	528758	142	11.5207	1.86998	10.4326	24hpi_peak_197b
Pf3D7_01_v3	528080	530080	2001	528854	144	11.5021	1.86013	10.4146	24hpi_peak_197c
Pf3D7_01_v3	528080	530080	2001	529043	166	18.9327	2.17447	17.4094	24hpi_peak_197d
Pf3D7_01_v3	528080	530080	2001	529424	172	16.9299	2.03872	15.5379	24hpi_peak_197e
Pf3D7_01_v3	528080	530080	2001	529890	176	19.4563	2.1483	17.8963	24hpi_peak_197f
Pf3D7_01_v3	530240	531503	1264	530665	202	30.1843	2.51404	27.5114	24hpi_peak_198a
Pf3D7_01_v3	530240	531503	1264	531325	180	17.557	2.03444	16.1249	24hpi_peak_198b
Pf3D7_01_v3	531748	532076	329	531889	139	9.44424	1.75165	8.46173	24hpi_peak_199
Pf3D7_01_v3	532480	532698	219	532586	115	5.83466	1.58045	5.03325	24hpi_peak_200
Pf3D7_01_v3	532746	533890	1145	533258	157	18.0423	2.17707	16.5793	24hpi_peak_201
Pf3D7_01_v3	534734	534987	254	534845	150	9.17637	1.69724	8.20749	24hpi_peak_202
Pf3D7_01_v3	537159	537427	269	537280	163	14.5182	1.95156	13.2677	24hpi_peak_203
Pf3D7_01_v3	537957	538259	303	538134	164	12.8	1.8546	11.6447	24hpi_peak_204
Pf3D7_01_v3	542759	543686	928	542962	198	18.6875	2.01349	17.1804	24hpi_peak_205a
Pf3D7_01_v3	542759	543686	928	543474	146	16.005	2.12315	14.6671	24hpi_peak_205b
Pf3D7_01_v3	544484	545167	684	544909	145	16.0852	2.13405	14.7432	24hpi_peak_206
Pf3D7_01_v3	545236	545739	504	545511	149	21.1713	2.41602	19.4825	24hpi_peak_207
Pf3D7_01_v3	550598	551539	942	550727	123	8.76226	1.76994	7.81373	24hpi_peak_208a
Pf3D7_01_v3	550598	551539	942	551384	166	15.0666	1.96801	13.7839	24hpi_peak_208b
Pf3D7_01_v3	552865	553089	225	552995	157	10.3561	1.74369	9.32755	24hpi_peak_209
Pf3D7_01_v3	553323	553796	474	553629	200	22.5596	2.17871	20.7543	24hpi_peak_210
Pf3D7_01_v3	555176	555469	294	555331	149	10.013	1.75071	9.00182	24hpi_peak_211
Pf3D7_01_v3	560579	561307	729	561096	192	25.7041	2.3661	23.5851	24hpi_peak_212
Pf3D7_01_v3	563736	564609	874	563967	194	21.3561	2.15203	19.6527	24hpi_peak_213a
Pf3D7_01_v3	563736	564609	874	564447	158	18.8628	2.21747	17.3425	24hpi_peak_213b
Pf3D7_01_v3	572361	572695	335	572549	147	15.9266	2.11251	14.5947	24hpi_peak_214
Pf3D7_01_v3	592348	593025	678	592551	164	21.5279	2.32784	19.8104	24hpi_peak_215a
Pf3D7_01_v3	592348	593025	678	592813	171	17.386	2.06698	15.9642	24hpi_peak_215b
Pf3D7_01_v3	595545	596101	557	595762	163	22.142	2.36868	20.3719	24hpi_peak_216
Pf3D7_01_v3	598794	599416	623	599171	173	18.4453	2.11188	16.9548	24hpi_peak_217
Pf3D7_01_v3	600689	600936	248	600812	132	12.6477	1.9919	11.5	24hpi_peak_218
Pf3D7_01_v3	604713	605458	746	604964	169	26.7243	2.57778	24.4948	24hpi_peak_219a
Pf3D7_01_v3	604713	605458	746	605245	184	20.92	2.18013	19.2516	24hpi_peak_219b
Pf3D7_01_v3	609582	614991	5410	609972	186	27.5371	2.49361	25.2095	24hpi_peak_220a
Pf3D7_01_v3	609582	614991	5410	610725	197	34.624	2.76138	31.2712	24hpi_peak_220b
Pf3D7_01_v3	609582	614991	5410	611122	180	29.6337	2.64563	27.0381	24hpi_peak_220c
Pf3D7_01_v3	609582	614991	5410	611455	153	19.8385	2.30641	18.2507	24hpi_peak_220d
Pf3D7_01_v3	609582	614991	5410	611902	146	19.7527	2.35218	18.1706	24hpi_peak_220e
Pf3D7_01_v3	609582	614991	5410	612328	138	17.0194	2.23885	15.621	24hpi_peak_220f
Pf3D7_01_v3	609582	614991	5410	612709	167	26.3477	2.57311	24.1601	24hpi_peak_220g
Pf3D7_01_v3	609582	614991	5410	613033	169	19.6283	2.19474	18.0549	24hpi_peak_220h
Pf3D7_01_v3	609582	614991	5410	613713	206	29.6182	2.46326	27.0257	24hpi_peak_220i
Pf3D7_01_v3	609582	614991	5410	614231	188	34.0782	2.80984	30.8116	24hpi_peak_220j
Pf3D7_01_v3	609582	614991	5410	614381	169	25.0336	2.48485	22.9891	24hpi_peak_220k
Pf3D7_01_v3	609582	614991	5410	614582	169	24.4923	2.45534	22.5038	24hpi_peak_220l
Pf3D7_01_v3	609582	614991	5410	614761	175	17.895	2.07407	16.4419	24hpi_peak_220m
Pf3D7_01_v3	617350	617671	322	617438	124	12.2765	2.01335	11.1484	24hpi_peak_221
Pf3D7_01_v3	628525	628798	274	628636	103	6.43299	1.67511	5.60115	24hpi_peak_222
Pf3D7_01_v3	639973	640248	276	640089	101	5.96392	1.6429	5.15547	24hpi_peak_223
Pf3D7_02_v3	7431	7649	219	7530	107	7.41885	1.73954	6.53744	24hpi_peak_224
Pf3D7_02_v3	9369	9698	330	9543	126	12.9149	2.04557	11.7527	24hpi_peak_225
Pf3D7_02_v3	25222	28992	3771	25442	171	30.4885	2.77037	27.7729	24hpi_peak_226a
Pf3D7_02_v3	25222	28992	3771	26102	168	26.3049	2.56261	24.1239	24hpi_peak_226b
Pf3D7_02_v3	25222	28992	3771	26529	152	17.3758	2.16861	15.9568	24hpi_peak_226c
Pf3D7_02_v3	25222	28992	3771	26810	171	21.251	2.26872	19.5558	24hpi_peak_226d
Pf3D7_02_v3	25222	28992	3771	27242	170	25.997	2.52987	23.8493	24hpi_peak_226e
Pf3D7_02_v3	25222	28992	3771	27633	140	17.7475	2.27106	16.3025	24hpi_peak_226f
Pf3D7_02_v3	25222	28992	3771	27999	169	29.5891	2.73816	27	24hpi_peak_226g
Pf3D7_02_v3	25222	28992	3771	28354	158	24.8263	2.56098	22.803	24hpi_peak_226h
Pf3D7_02_v3	25222	28992	3771	28845	142	18.4876	2.30327	16.9948	24hpi_peak_226i
Pf3D7_02_v3	33110	33858	749	33335	162	26.5216	2.62541	24.3127	24hpi_peak_227a
Pf3D7_02_v3	33110	33858	749	33603	159	25.2461	2.57709	23.1795	24hpi_peak_227b
Pf3D7_02_v3	36733	37043	311	36894	145	19.6203	2.35159	18.049	24hpi_peak_228
Pf3D7_02_v3	38312	39065	754	38488	146	20.0037	2.3677	18.4027	24hpi_peak_229a
Pf3D7_02_v3	38312	39065	754	38726	151	19.5755	2.30484	18.0068	24hpi_peak_229b
Pf3D7_02_v3	41717	42097	381	41873	144	18.897	2.31409	17.3751	24hpi_peak_230
Pf3D7_02_v3	45378	45950	573	45641	159	25.2461	2.57709	23.1795	24hpi_peak_231
Pf3D7_02_v3	46126	46329	204	46232	125	12.594	2.02946	11.4492	24hpi_peak_232
Pf3D7_02_v3	48902	49454	553	49182	156	23.9947	2.52877	22.0541	24hpi_peak_233
Pf3D7_02_v3	54387	54889	503	54547	143	18.8622	2.31938	17.3425	24hpi_peak_234
Pf3D7_02_v3	57424	57917	494	57608	151	17.2892	2.1696	15.8752	24hpi_peak_235
Pf3D7_02_v3	63347	64257	911	63510	152	16.7792	2.1338	15.3954	24hpi_peak_236a
Pf3D7_02_v3	63347	64257	911	63746	149	11.1854	1.82059	10.1142	24hpi_peak_236b
Pf3D7_02_v3	63347	64257	911	64089	147	20.0352	2.36196	18.4331	24hpi_peak_236c
Pf3D7_02_v3	66682	67507	826	66900	161	26.0938	2.6093	23.9331	24hpi_peak_237a
Pf3D7_02_v3	66682	67507	826	67327	145	14.0949	2.01309	12.868	24hpi_peak_237b
Pf3D7_02_v3	69458	69696	239	69556	115	5.41471	1.54684	4.63408	24hpi_peak_238
Pf3D7_02_v3	73533	73925	393	73703	142	9.36418	1.73563	8.3854	24hpi_peak_239
Pf3D7_02_v3	77246	77940	695	77546	178	26.4883	2.4964	24.2855	24hpi_peak_240
Pf3D7_02_v3	78232	78493	262	78370	122	7.68147	1.69596	6.78676	24hpi_peak_241
Pf3D7_02_v3	81345	82166	822	81489	151	10.8171	1.79124	9.76498	24hpi_peak_242a
Pf3D7_02_v3	81345	82166	822	81948	161	21.0846	2.32324	19.4044	24hpi_peak_242b
Pf3D7_02_v3	82564	83200	637	82762	158	21.7374	2.38129	20.0017	24hpi_peak_243a
Pf3D7_02_v3	82564	83200	637	83009	168	16.8096	2.0512	15.4237	24hpi_peak_243b
Pf3D7_02_v3	83613	83840	228	83741	115	8.42428	1.78116	7.49304	24hpi_peak_244
Pf3D7_02_v3	86911	87404	494	87208	143	14.61	2.05541	13.3532	24hpi_peak_245
Pf3D7_02_v3	87666	88092	427	87813	159	15.4805	2.0227	14.1747	24hpi_peak_246
Pf3D7_02_v3	91330	91534	205	91430	121	10.0698	1.87329	9.05564	24hpi_peak_247
Pf3D7_02_v3	96769	98482	1714	97043	169	22.4316	2.34401	20.6356	24hpi_peak_248a
Pf3D7_02_v3	96769	98482	1714	97302	182	24.3898	2.36257	22.4121	24hpi_peak_248b
Pf3D7_02_v3	96769	98482	1714	97712	146	14.4104	2.02688	13.1661	24hpi_peak_248c
Pf3D7_02_v3	96769	98482	1714	98322	165	13.4029	1.88324	12.2141	24hpi_peak_248d
Pf3D7_02_v3	103349	105264	1916	103478	148	20.7792	2.39992	19.1211	24hpi_peak_249a
Pf3D7_02_v3	103349	105264	1916	103904	172	22.0936	2.30692	20.3283	24hpi_peak_249b
Pf3D7_02_v3	103349	105264	1916	104168	172	24.6201	2.44071	22.6198	24hpi_peak_249c
Pf3D7_02_v3	103349	105264	1916	104770	170	25.997	2.52987	23.8493	24hpi_peak_249d
Pf3D7_02_v3	109698	110217	520	110034	173	14.0369	1.88605	12.8128	24hpi_peak_250
Pf3D7_02_v3	112556	113086	531	112946	170	17.0632	2.05497	15.6613	24hpi_peak_251
Pf3D7_02_v3	117731	117989	259	117842	157	11.5129	1.80936	10.425	24hpi_peak_252
Pf3D7_02_v3	120928	121170	243	121049	149	13.4967	1.95731	12.3028	24hpi_peak_253
Pf3D7_02_v3	121465	122565	1101	121782	184	24.1563	2.33874	22.2004	24hpi_peak_254a
Pf3D7_02_v3	121465	122565	1101	122068	199	34.749	2.75142	31.3699	24hpi_peak_254b
Pf3D7_02_v3	121465	122565	1101	122337	185	31.8206	2.71872	28.9111	24hpi_peak_254c
Pf3D7_02_v3	122709	123251	543	123038	187	21.0923	2.17337	19.4106	24hpi_peak_255
Pf3D7_02_v3	128008	128313	306	128134	198	20.2278	2.08279	18.6127	24hpi_peak_256
Pf3D7_02_v3	131126	132359	1234	131312	156	14.5467	1.98477	13.2942	24hpi_peak_257a
Pf3D7_02_v3	131126	132359	1234	131957	200	24.3477	2.25924	22.3766	24hpi_peak_257b
Pf3D7_02_v3	136293	136590	298	136442	161	16.1164	2.04798	14.7725	24hpi_peak_258
Pf3D7_02_v3	144895	145238	344	145019	106	4.57583	1.50295	3.84056	24hpi_peak_259
Pf3D7_02_v3	145329	145652	324	145500	186	26.46	2.44011	24.2631	24hpi_peak_260
Pf3D7_02_v3	149974	150318	345	150182	123	6.1211	1.57743	5.30519	24hpi_peak_261
Pf3D7_02_v3	150763	151409	647	151214	184	27.8288	2.52224	25.4653	24hpi_peak_262
Pf3D7_02_v3	152128	152400	273	152272	141	12.1646	1.91453	11.043	24hpi_peak_263
Pf3D7_02_v3	153491	154136	646	153731	135	12.1198	1.94122	11.0003	24hpi_peak_264
Pf3D7_02_v3	158094	158547	454	158242	159	12.3648	1.84968	11.2322	24hpi_peak_265
Pf3D7_02_v3	162161	162377	217	162272	125	12.3428	2.01192	11.2112	24hpi_peak_266
Pf3D7_02_v3	168928	169149	222	169020	135	5.13445	1.47415	4.36924	24hpi_peak_267
Pf3D7_02_v3	169372	169804	433	169564	152	12.0086	1.857	10.8949	24hpi_peak_268
Pf3D7_02_v3	169870	170133	264	170030	139	10.6254	1.82682	9.58283	24hpi_peak_269
Pf3D7_02_v3	171524	171732	209	171624	144	12.0245	1.89206	10.9095	24hpi_peak_270
Pf3D7_02_v3	173900	174157	258	174002	109	6.90897	1.68903	6.05357	24hpi_peak_271
Pf3D7_02_v3	174478	174682	205	174590	141	10.2527	1.79514	9.22919	24hpi_peak_272
Pf3D7_02_v3	177078	177892	815	177375	142	14.2881	2.04114	13.0499	24hpi_peak_273
Pf3D7_02_v3	178837	179281	445	179014	196	19.5797	2.06186	18.0103	24hpi_peak_274
Pf3D7_02_v3	183577	183955	379	183799	167	16.8777	2.05961	15.4881	24hpi_peak_275
Pf3D7_02_v3	184149	184368	220	184267	136	6.74036	1.58379	5.89305	24hpi_peak_276
Pf3D7_02_v3	184782	185219	438	185004	198	17.5965	1.96446	16.1621	24hpi_peak_277
Pf3D7_02_v3	185298	185960	663	185513	199	35.1361	2.77022	31.6933	24hpi_peak_278
Pf3D7_02_v3	187330	187779	450	187617	171	20.3339	2.22056	18.7095	24hpi_peak_279
Pf3D7_02_v3	188731	189050	320	188937	152	10.2116	1.7521	9.19017	24hpi_peak_280
Pf3D7_02_v3	193818	194039	222	193933	146	8.74126	1.68339	7.79387	24hpi_peak_281
Pf3D7_02_v3	196124	196456	333	196336	143	11.0352	1.83569	9.97234	24hpi_peak_282
Pf3D7_02_v3	198333	198930	598	198445	142	15.0394	2.08769	13.7593	24hpi_peak_283a
Pf3D7_02_v3	198333	198930	598	198793	172	15.0998	1.94452	13.816	24hpi_peak_283b
Pf3D7_02_v3	199270	199584	315	199438	157	7.62813	1.58546	6.7365	24hpi_peak_284
Pf3D7_02_v3	200508	200812	305	200680	160	12.9656	1.8791	11.8004	24hpi_peak_285
Pf3D7_02_v3	202769	202982	214	202954	127	8.37061	1.72577	7.44173	24hpi_peak_286
Pf3D7_02_v3	203247	203531	285	203368	147	8.72151	1.67904	7.77543	24hpi_peak_287
Pf3D7_02_v3	203856	204087	232	203963	150	11.7706	1.8512	10.6695	24hpi_peak_288
Pf3D7_02_v3	205915	207489	1575	206118	192	20.6793	2.12996	19.0291	24hpi_peak_289a
Pf3D7_02_v3	205915	207489	1575	206877	164	14.1195	1.92578	12.8911	24hpi_peak_289b
Pf3D7_02_v3	205915	207489	1575	207192	162	17.2385	2.10436	15.8266	24hpi_peak_289c
Pf3D7_02_v3	210729	210951	223	210837	146	7.75978	1.6223	6.86116	24hpi_peak_290
Pf3D7_02_v3	212029	212387	359	212215	154	19.0056	2.25099	17.4775	24hpi_peak_291
Pf3D7_02_v3	215155	215445	291	215302	149	11.1244	1.81696	10.0564	24hpi_peak_292
Pf3D7_02_v3	216580	216795	216	216676	132	6.56022	1.58267	5.72211	24hpi_peak_293
Pf3D7_02_v3	218336	218595	260	218565	131	7.02786	1.61827	6.166	24hpi_peak_294
Pf3D7_02_v3	225514	225896	383	225687	150	7.70739	1.60808	6.81129	24hpi_peak_295
Pf3D7_02_v3	229342	229972	631	229502	159	15.863	2.04394	14.5342	24hpi_peak_296a
Pf3D7_02_v3	229342	229972	631	229765	194	25.4697	2.34338	23.3786	24hpi_peak_296b
Pf3D7_02_v3	232129	232346	218	232234	141	10.5535	1.814	9.51484	24hpi_peak_297
Pf3D7_02_v3	236444	237408	965	236617	194	28.5857	2.49105	26.1311	24hpi_peak_298a
Pf3D7_02_v3	236444	237408	965	237295	133	7.72173	1.65951	6.82504	24hpi_peak_298b
Pf3D7_02_v3	237625	238238	614	237832	158	13.0535	1.89207	11.8838	24hpi_peak_299
Pf3D7_02_v3	239271	239696	426	239463	153	12.2886	1.86914	11.1595	24hpi_peak_300
Pf3D7_02_v3	239776	240131	356	239992	143	7.56683	1.61856	6.67811	24hpi_peak_301
Pf3D7_02_v3	240509	240986	478	240725	164	15.921	2.02283	14.5896	24hpi_peak_302
Pf3D7_02_v3	242959	243368	410	243139	194	26.4727	2.39062	24.2719	24hpi_peak_303
Pf3D7_02_v3	243588	243827	240	243720	147	10.6507	1.79632	9.60711	24hpi_peak_304
Pf3D7_02_v3	249050	249821	772	249251	171	12.845	1.83172	11.6871	24hpi_peak_305a
Pf3D7_02_v3	249050	249821	772	249618	171	19.0224	2.15203	17.4924	24hpi_peak_305b
Pf3D7_02_v3	249888	250575	688	250055	132	9.95618	1.81329	8.9479	24hpi_peak_306a
Pf3D7_02_v3	249888	250575	688	250379	142	7.81805	1.63759	6.91676	24hpi_peak_306b
Pf3D7_02_v3	252737	252945	209	252830	122	4.79095	1.47813	4.04351	24hpi_peak_307
Pf3D7_02_v3	254019	254316	298	254113	119	8.22473	1.74813	7.30296	24hpi_peak_308
Pf3D7_02_v3	254802	255065	264	254958	146	12.6048	1.91816	11.459	24hpi_peak_309
Pf3D7_02_v3	255456	256251	796	255672	194	18.5606	2.02351	17.0624	24hpi_peak_310a
Pf3D7_02_v3	255456	256251	796	256108	158	15.5445	2.03116	14.2349	24hpi_peak_310b
Pf3D7_02_v3	257161	257685	525	257547	168	12.3412	1.81567	11.2097	24hpi_peak_311
Pf3D7_02_v3	258960	259337	378	259090	161	13.9244	1.92777	12.7066	24hpi_peak_312
Pf3D7_02_v3	260495	260968	474	260758	139	8.6275	1.69922	7.68587	24hpi_peak_313
Pf3D7_02_v3	262319	262539	221	262437	152	9.39526	1.70398	8.41494	24hpi_peak_314
Pf3D7_02_v3	265301	265683	383	265451	171	19.4513	2.1744	17.8922	24hpi_peak_315
Pf3D7_02_v3	265865	266262	398	266038	157	10.3561	1.74369	9.32755	24hpi_peak_316
Pf3D7_02_v3	266584	266877	294	266711	125	11.9031	1.98123	10.7951	24hpi_peak_317
Pf3D7_02_v3	267084	267402	319	267214	145	12.654	1.92577	11.5056	24hpi_peak_318
Pf3D7_02_v3	271610	271820	211	271708	139	5.12916	1.46528	4.36433	24hpi_peak_319
Pf3D7_02_v3	272096	273007	912	272203	121	3.17853	1.3464	2.51827	24hpi_peak_320a
Pf3D7_02_v3	272096	273007	912	272558	152	9.13458	1.68851	8.1677	24hpi_peak_320b
Pf3D7_02_v3	272096	273007	912	272803	163	8.23274	1.60592	7.31051	24hpi_peak_320c
Pf3D7_02_v3	273741	274291	551	273997	200	22.1305	2.15947	20.3626	24hpi_peak_321
Pf3D7_02_v3	276030	276307	278	276176	207	13.4665	1.75432	12.2748	24hpi_peak_322
Pf3D7_02_v3	277631	278344	714	277756	172	19.7811	2.18613	18.1981	24hpi_peak_323a
Pf3D7_02_v3	277631	278344	714	278148	195	24.3943	2.2876	22.4155	24hpi_peak_323b
Pf3D7_02_v3	283979	284839	861	284153	165	18.6735	2.16608	17.1684	24hpi_peak_324a
Pf3D7_02_v3	283979	284839	861	284431	191	27.92	2.47876	25.5465	24hpi_peak_324b
Pf3D7_02_v3	286478	287206	729	286731	180	19.9729	2.15386	18.3761	24hpi_peak_325
Pf3D7_02_v3	290763	291543	781	290950	156	19.4536	2.26382	17.8944	24hpi_peak_326a
Pf3D7_02_v3	290763	291543	781	291367	165	22.547	2.37725	20.7429	24hpi_peak_326b
Pf3D7_02_v3	291702	292196	495	291836	132	10.905	1.87638	9.84827	24hpi_peak_327a
Pf3D7_02_v3	291702	292196	495	292064	127	3.94208	1.39991	3.23752	24hpi_peak_327b
Pf3D7_02_v3	292455	292705	251	292591	136	11.0601	1.86782	9.99502	24hpi_peak_328
Pf3D7_02_v3	294310	295699	1390	294432	163	11.3197	1.77765	10.2421	24hpi_peak_329a
Pf3D7_02_v3	294310	295699	1390	294883	157	17.5521	2.14931	16.1211	24hpi_peak_329b
Pf3D7_02_v3	294310	295699	1390	295277	189	26.5909	2.42718	24.3773	24hpi_peak_329c
Pf3D7_02_v3	296077	296312	236	296198	146	6.86321	1.56548	6.00994	24hpi_peak_330
Pf3D7_02_v3	296800	297330	531	297033	194	29.1374	2.51749	26.611	24hpi_peak_331
Pf3D7_02_v3	298893	299682	790	299078	165	14.4144	1.93746	13.169	24hpi_peak_332a
Pf3D7_02_v3	298893	299682	790	299503	139	10.7496	1.83469	9.70106	24hpi_peak_332b
Pf3D7_02_v3	299791	300100	310	299932	143	11.4147	1.85907	10.3316	24hpi_peak_333
Pf3D7_02_v3	300219	300660	442	300501	162	16.05	2.03943	14.7099	24hpi_peak_334
Pf3D7_02_v3	300862	301074	213	300961	143	14.4772	2.04724	13.2286	24hpi_peak_335
Pf3D7_02_v3	301155	302143	989	301253	109	5.49622	1.57269	4.71229	24hpi_peak_336a
Pf3D7_02_v3	301155	302143	989	301682	190	22.5858	2.22924	20.7771	24hpi_peak_336b
Pf3D7_02_v3	301155	302143	989	301904	195	16.0265	1.90395	14.6882	24hpi_peak_336c
Pf3D7_02_v3	303619	303976	358	303833	173	14.0369	1.88605	12.8128	24hpi_peak_337
Pf3D7_02_v3	304141	304844	704	304292	177	16.0352	1.97157	14.6963	24hpi_peak_338a
Pf3D7_02_v3	304141	304844	704	304628	160	10.8349	1.76083	9.78163	24hpi_peak_338b
Pf3D7_02_v3	306054	306806	753	306260	164	20.2875	2.2597	18.6675	24hpi_peak_339a
Pf3D7_02_v3	306054	306806	753	306587	149	13.568	1.96151	12.3701	24hpi_peak_339b
Pf3D7_02_v3	308879	309576	698	309275	197	24.1873	2.26743	22.2302	24hpi_peak_340
Pf3D7_02_v3	309766	310082	317	309946	121	5.37554	1.52644	4.59701	24hpi_peak_341
Pf3D7_02_v3	310760	310965	206	310857	133	5.71252	1.52021	4.91739	24hpi_peak_342
Pf3D7_02_v3	311389	311918	530	311608	201	32.0547	2.60786	29.108	24hpi_peak_343
Pf3D7_02_v3	313482	314682	1201	313668	192	31.789	2.66114	28.8836	24hpi_peak_344a
Pf3D7_02_v3	313482	314682	1201	314310	188	25.1785	2.36473	23.1186	24hpi_peak_344b
Pf3D7_02_v3	314764	315005	242	314896	149	11.8107	1.85766	10.7073	24hpi_peak_345
Pf3D7_02_v3	315118	315452	335	315291	182	20.2312	2.15656	18.6148	24hpi_peak_346
Pf3D7_02_v3	316040	316535	496	316307	199	21.3714	2.12991	19.6671	24hpi_peak_347
Pf3D7_02_v3	317612	318626	1015	318144	178	17.6886	2.04985	16.2482	24hpi_peak_348
Pf3D7_02_v3	318720	318950	231	318830	120	5.18051	1.51393	4.41206	24hpi_peak_349
Pf3D7_02_v3	319620	319888	269	319751	152	9.66157	1.71972	8.66803	24hpi_peak_350
Pf3D7_02_v3	320319	321061	743	320641	211	35.3988	2.69126	31.9199	24hpi_peak_351a
Pf3D7_02_v3	320319	321061	743	320886	203	25.9199	2.31435	23.7828	24hpi_peak_351b
Pf3D7_02_v3	322328	323705	1378	322447	155	10.1318	1.73739	9.11461	24hpi_peak_352a
Pf3D7_02_v3	322328	323705	1378	322772	142	11.4559	1.86596	10.371	24hpi_peak_352b
Pf3D7_02_v3	322328	323705	1378	323136	151	16.6082	2.12962	15.2359	24hpi_peak_352c
Pf3D7_02_v3	322328	323705	1378	323532	154	11.9296	1.84447	10.8202	24hpi_peak_352d
Pf3D7_02_v3	324281	324666	386	324421	171	17.7836	2.08761	16.3367	24hpi_peak_353
Pf3D7_02_v3	329201	329410	210	329392	95	3.11795	1.39283	2.46105	24hpi_peak_354
Pf3D7_02_v3	329909	330600	692	330005	108	4.64218	1.50292	3.90088	24hpi_peak_355a
Pf3D7_02_v3	329909	330600	692	330140	112	3.27722	1.37151	2.61093	24hpi_peak_355b
Pf3D7_02_v3	329909	330600	692	330418	127	9.82925	1.82703	8.82736	24hpi_peak_355c
Pf3D7_02_v3	330976	331513	538	331317	153	11.9687	1.85067	10.8567	24hpi_peak_356
Pf3D7_02_v3	331671	332099	429	331927	188	20.5824	2.14418	18.9395	24hpi_peak_357
Pf3D7_02_v3	332556	332812	257	332722	127	5.74727	1.53822	4.94982	24hpi_peak_358
Pf3D7_02_v3	335632	335977	346	335786	185	17.9966	2.03425	16.5359	24hpi_peak_359
Pf3D7_02_v3	336028	336598	571	336187	162	9.44818	1.67714	8.46552	24hpi_peak_360a
Pf3D7_02_v3	336028	336598	571	336505	159	7.82855	1.59239	6.92692	24hpi_peak_360b
Pf3D7_02_v3	338682	338907	226	338798	118	3.16225	1.35004	2.50258	24hpi_peak_361
Pf3D7_02_v3	344783	345013	231	344895	167	10.3814	1.71409	9.35212	24hpi_peak_362
Pf3D7_02_v3	345363	345848	486	345464	131	6.39421	1.57385	5.56459	24hpi_peak_363a
Pf3D7_02_v3	345363	345848	486	345690	125	5.35489	1.51419	4.57757	24hpi_peak_363b
Pf3D7_02_v3	347419	347753	335	347589	193	27.4324	2.44236	25.1167	24hpi_peak_364
Pf3D7_02_v3	354870	355569	700	355149	184	21.8037	2.22321	20.0631	24hpi_peak_365
Pf3D7_02_v3	355809	356016	208	355917	136	6.30804	1.55424	5.48246	24hpi_peak_366
Pf3D7_02_v3	361538	362068	531	361688	142	10.5188	1.80778	9.48165	24hpi_peak_367a
Pf3D7_02_v3	361538	362068	531	361903	146	6.04543	1.51251	5.23324	24hpi_peak_367b
Pf3D7_02_v3	363295	363605	311	363468	157	9.54901	1.69749	8.56152	24hpi_peak_368
Pf3D7_02_v3	363653	364168	516	363841	178	19.7145	2.15111	18.1355	24hpi_peak_369
Pf3D7_02_v3	364649	364853	205	364778	138	6.72023	1.57693	5.87385	24hpi_peak_370
Pf3D7_02_v3	366149	366595	447	366418	190	25.3412	2.36062	23.2631	24hpi_peak_371
Pf3D7_02_v3	366786	367366	581	366971	192	25.207	2.34249	23.1453	24hpi_peak_372
Pf3D7_02_v3	367759	368304	546	367926	159	18.7694	2.20613	17.2568	24hpi_peak_373
Pf3D7_02_v3	370469	371587	1119	370712	168	13.5998	1.88217	12.4	24hpi_peak_374a
Pf3D7_02_v3	370469	371587	1119	371343	184	15.8764	1.93626	14.5471	24hpi_peak_374b
Pf3D7_02_v3	371701	372735	1035	371956	172	24.8651	2.4538	22.8394	24hpi_peak_375a
Pf3D7_02_v3	371701	372735	1035	372539	187	23.8217	2.3048	21.9014	24hpi_peak_375b
Pf3D7_02_v3	373551	374049	499	373660	139	9.16563	1.73382	8.19705	24hpi_peak_376a
Pf3D7_02_v3	373551	374049	499	373906	153	15.5685	2.05807	14.257	24hpi_peak_376b
Pf3D7_02_v3	375197	376092	896	375315	136	9.70442	1.78003	8.70879	24hpi_peak_377a
Pf3D7_02_v3	375197	376092	896	375742	157	11.2147	1.79248	10.1425	24hpi_peak_377b
Pf3D7_02_v3	378110	378461	352	378297	184	18.4487	2.06036	16.9579	24hpi_peak_378
Pf3D7_02_v3	379342	379838	497	379682	160	19.2322	2.22597	17.688	24hpi_peak_379
Pf3D7_02_v3	381155	382452	1298	381360	173	17.6405	2.07056	16.203	24hpi_peak_380a
Pf3D7_02_v3	381155	382452	1298	381579	179	24.4498	2.38458	22.4652	24hpi_peak_380b
Pf3D7_02_v3	381155	382452	1298	382026	180	23.6308	2.33675	21.7252	24hpi_peak_380c
Pf3D7_02_v3	382678	382961	284	382819	166	20.3641	2.2516	18.7379	24hpi_peak_381
Pf3D7_02_v3	387653	387865	213	387758	147	9.78742	1.74411	8.78787	24hpi_peak_382
Pf3D7_02_v3	388887	389288	402	389052	183	14.2627	1.86172	13.0264	24hpi_peak_383
Pf3D7_02_v3	389401	389627	227	389524	150	13.7998	1.97035	12.5888	24hpi_peak_384
Pf3D7_02_v3	389842	390281	440	389965	163	13.4916	1.89592	12.2982	24hpi_peak_385
Pf3D7_02_v3	390353	390568	216	390360	124	4.78729	1.47306	4.04031	24hpi_peak_386
Pf3D7_02_v3	392421	392743	323	392568	180	11.4153	1.73059	10.3323	24hpi_peak_387
Pf3D7_02_v3	396012	396272	261	396122	119	8.06201	1.73607	7.14847	24hpi_peak_388
Pf3D7_02_v3	396317	396869	553	396441	106	4.93042	1.53413	4.1759	24hpi_peak_389a
Pf3D7_02_v3	396317	396869	553	396743	142	13.5315	1.99433	12.3363	24hpi_peak_389b
Pf3D7_02_v3	397024	397442	419	397234	126	4.96787	1.48227	4.21124	24hpi_peak_390
Pf3D7_02_v3	397966	398382	417	398061	111	6.71414	1.66509	5.86799	24hpi_peak_391a
Pf3D7_02_v3	397966	398382	417	398280	100	3.62619	1.43156	2.9399	24hpi_peak_391b
Pf3D7_02_v3	398587	398811	225	398690	149	13.1449	1.93653	11.9704	24hpi_peak_392
Pf3D7_02_v3	400257	400570	314	400436	121	9.73322	1.84901	8.73616	24hpi_peak_393
Pf3D7_02_v3	400894	401351	458	401127	182	15.9789	1.94887	14.6437	24hpi_peak_394
Pf3D7_02_v3	404277	405406	1130	404451	189	28.2055	2.50614	25.7975	24hpi_peak_395a
Pf3D7_02_v3	404277	405406	1130	404807	162	12.5627	1.84921	11.4197	24hpi_peak_395b
Pf3D7_02_v3	404277	405406	1130	405254	176	26.7821	2.52644	24.5456	24hpi_peak_395c
Pf3D7_02_v3	406073	406337	265	406184	158	11.1829	1.78716	10.1121	24hpi_peak_396
Pf3D7_02_v3	409984	410260	277	410082	124	7.38318	1.66685	6.50383	24hpi_peak_397
Pf3D7_02_v3	412521	412811	291	412707	133	6.33269	1.56397	5.50607	24hpi_peak_398
Pf3D7_02_v3	414026	414730	705	414154	142	15.3491	2.10691	14.0506	24hpi_peak_399a
Pf3D7_02_v3	414026	414730	705	414553	146	14.0332	2.00416	12.8095	24hpi_peak_399b
Pf3D7_02_v3	415359	415781	423	415562	169	14.2185	1.9108	12.9855	24hpi_peak_400
Pf3D7_02_v3	419085	419377	293	419192	137	7.65473	1.64217	6.76184	24hpi_peak_401
Pf3D7_02_v3	419694	419959	266	419842	177	19.3746	2.13909	17.8194	24hpi_peak_402
Pf3D7_02_v3	423047	423476	430	423260	184	21.8037	2.22321	20.0631	24hpi_peak_403
Pf3D7_02_v3	423761	424055	295	423933	135	8.45169	1.70161	7.51896	24hpi_peak_404
Pf3D7_02_v3	424220	424468	249	424346	131	5.92696	1.54063	5.12089	24hpi_peak_405
Pf3D7_02_v3	428912	429161	250	429011	153	9.63804	1.71511	8.64564	24hpi_peak_406
Pf3D7_02_v3	430020	430235	216	430142	166	9.87973	1.68971	8.87509	24hpi_peak_407
Pf3D7_02_v3	433064	433555	492	433206	110	3.90843	1.43303	3.20755	24hpi_peak_408a
Pf3D7_02_v3	433064	433555	492	433456	138	7.40106	1.62233	6.52096	24hpi_peak_408b
Pf3D7_02_v3	441932	442639	708	442175	174	16.4274	2.00404	15.0651	24hpi_peak_409
Pf3D7_02_v3	463314	463550	237	463438	156	10.1063	1.73266	9.09044	24hpi_peak_410
Pf3D7_02_v3	463858	465025	1168	464235	174	12.7378	1.81597	11.5854	24hpi_peak_411a
Pf3D7_02_v3	463858	465025	1168	464508	179	21.3773	2.2292	19.672	24hpi_peak_411b
Pf3D7_02_v3	463858	465025	1168	464841	168	20.1682	2.22914	18.5555	24hpi_peak_411c
Pf3D7_02_v3	467956	468291	336	468171	142	6.47236	1.55003	5.63861	24hpi_peak_412
Pf3D7_02_v3	469765	470264	500	469898	161	8.9686	1.65287	8.01006	24hpi_peak_413a
Pf3D7_02_v3	469765	470264	500	470147	129	7.10359	1.62989	6.23828	24hpi_peak_413b
Pf3D7_02_v3	470767	471295	529	470879	146	9.15911	1.70914	8.19136	24hpi_peak_414a
Pf3D7_02_v3	470767	471295	529	471149	137	7.55821	1.63577	6.67005	24hpi_peak_414b
Pf3D7_02_v3	475227	476144	918	475377	161	9.21551	1.66685	8.24512	24hpi_peak_415a
Pf3D7_02_v3	475227	476144	918	475585	170	22.8119	2.3578	20.9825	24hpi_peak_415b
Pf3D7_02_v3	475227	476144	918	475998	171	20.3339	2.22056	18.7095	24hpi_peak_415c
Pf3D7_02_v3	476301	476563	263	476412	150	13.3729	1.94531	12.186	24hpi_peak_416
Pf3D7_02_v3	476633	477091	459	476910	173	14.0369	1.88605	12.8128	24hpi_peak_417
Pf3D7_02_v3	477466	477721	256	477592	131	7.02786	1.61827	6.166	24hpi_peak_418
Pf3D7_02_v3	481204	481520	317	481370	162	8.47591	1.62225	7.54148	24hpi_peak_419
Pf3D7_02_v3	483163	483387	225	483260	145	8.01241	1.64104	7.10149	24hpi_peak_420
Pf3D7_02_v3	484239	485086	848	484689	157	17.2149	2.13025	15.8041	24hpi_peak_421a
Pf3D7_02_v3	484239	485086	848	484947	144	12.7043	1.93355	11.5536	24hpi_peak_421b
Pf3D7_02_v3	486261	488075	1815	486473	176	21.2128	2.23761	19.5198	24hpi_peak_422a
Pf3D7_02_v3	486261	488075	1815	486887	131	7.26522	1.63474	6.39134	24hpi_peak_422b
Pf3D7_02_v3	486261	488075	1815	487151	158	11.479	1.80383	10.3931	24hpi_peak_422c
Pf3D7_02_v3	486261	488075	1815	487675	166	21.693	2.32372	19.9619	24hpi_peak_422d
Pf3D7_02_v3	486261	488075	1815	487949	152	11.0816	1.80303	10.0158	24hpi_peak_422e
Pf3D7_02_v3	488444	488937	494	488607	189	22.2308	2.21757	20.4544	24hpi_peak_423
Pf3D7_02_v3	490163	490546	384	490362	158	5.64535	1.46275	4.85357	24hpi_peak_424
Pf3D7_02_v3	492807	493151	345	492934	155	13.884	1.95184	12.669	24hpi_peak_425
Pf3D7_02_v3	493204	494293	1090	493503	181	20.7485	2.18716	19.0934	24hpi_peak_426a
Pf3D7_02_v3	493204	494293	1090	494107	168	17.2017	2.07187	15.7928	24hpi_peak_426b
Pf3D7_02_v3	495437	495677	241	495573	138	7.16866	1.60691	6.29956	24hpi_peak_427
Pf3D7_02_v3	502980	503485	506	503284	176	19.4563	2.1483	17.8963	24hpi_peak_428
Pf3D7_02_v3	504239	504533	295	504395	159	12.6837	1.86743	11.534	24hpi_peak_429
Pf3D7_02_v3	506344	506662	319	506499	191	18.3723	2.02697	16.8867	24hpi_peak_430
Pf3D7_02_v3	507520	507935	416	507770	153	8.86082	1.66926	7.90772	24hpi_peak_431
Pf3D7_02_v3	509615	510433	819	509777	146	14.0332	2.00416	12.8095	24hpi_peak_432a
Pf3D7_02_v3	509615	510433	819	510285	157	12.7685	1.88017	11.6142	24hpi_peak_432b
Pf3D7_02_v3	512934	513144	211	513017	128	3.94504	1.39828	3.24029	24hpi_peak_433
Pf3D7_02_v3	513206	513795	590	513464	195	25.8486	2.3554	23.7153	24hpi_peak_434
Pf3D7_02_v3	514204	514664	461	514427	154	13.5853	1.93933	12.3864	24hpi_peak_435
Pf3D7_02_v3	516310	516524	215	516436	129	4.78121	1.4612	4.03516	24hpi_peak_436
Pf3D7_02_v3	520523	520858	336	520707	175	18.702	2.11505	17.1937	24hpi_peak_437
Pf3D7_02_v3	522927	523157	231	523025	162	5.13941	1.42415	4.37392	24hpi_peak_438
Pf3D7_02_v3	523424	524018	595	523603	191	17.2668	1.97553	15.8538	24hpi_peak_439a
Pf3D7_02_v3	523424	524018	595	523847	191	25.3231	2.35384	23.2469	24hpi_peak_439b
Pf3D7_02_v3	524722	524955	234	524837	154	8.84267	1.66526	7.89071	24hpi_peak_440
Pf3D7_02_v3	528906	529554	649	529159	195	26.2492	2.37417	24.0724	24hpi_peak_441
Pf3D7_02_v3	530272	530763	492	530425	185	16.5248	1.96362	15.1567	24hpi_peak_442
Pf3D7_02_v3	533212	533678	467	533431	164	15.5464	2.00265	14.2363	24hpi_peak_443
Pf3D7_02_v3	533755	534331	577	534105	155	9.59252	1.70614	8.60209	24hpi_peak_444
Pf3D7_02_v3	538303	539422	1120	538519	185	20.4065	2.15025	18.7771	24hpi_peak_445a
Pf3D7_02_v3	538303	539422	1120	538999	185	22.434	2.24856	20.638	24hpi_peak_445b
Pf3D7_02_v3	540386	540649	264	540516	154	7.22188	1.56829	6.35032	24hpi_peak_446
Pf3D7_02_v3	543054	543442	389	543203	132	5.52018	1.50886	4.73448	24hpi_peak_447a
Pf3D7_02_v3	543054	543442	389	543277	134	6.54025	1.57564	5.70307	24hpi_peak_447b
Pf3D7_02_v3	549048	549275	228	549184	151	9.41758	1.70848	8.43641	24hpi_peak_448
Pf3D7_02_v3	549455	549667	213	549556	132	5.52018	1.50886	4.73448	24hpi_peak_449
Pf3D7_02_v3	554534	554893	360	554682	159	6.77166	1.52981	5.92299	24hpi_peak_450
Pf3D7_02_v3	557067	557345	279	557200	181	9.85731	1.6494	8.85427	24hpi_peak_451
Pf3D7_02_v3	560069	560373	305	560197	161	11.0913	1.77176	10.025	24hpi_peak_452
Pf3D7_02_v3	561579	562843	1265	561917	132	12.5078	1.98262	11.3684	24hpi_peak_453a
Pf3D7_02_v3	561579	562843	1265	562311	132	10.905	1.87638	9.84827	24hpi_peak_453b
Pf3D7_02_v3	561579	562843	1265	562653	204	22.6471	2.16421	20.8346	24hpi_peak_453c
Pf3D7_02_v3	566263	566593	331	566366	134	7.22145	1.62234	6.34993	24hpi_peak_454
Pf3D7_02_v3	566851	567938	1088	566993	156	12.1668	1.85017	11.0448	24hpi_peak_455a
Pf3D7_02_v3	566851	567938	1088	567436	148	15.0502	2.05446	13.7682	24hpi_peak_455b
Pf3D7_02_v3	566851	567938	1088	567801	152	19.6299	2.30107	18.0565	24hpi_peak_455c
Pf3D7_02_v3	568673	570278	1606	568892	189	27.6577	2.47925	25.3173	24hpi_peak_456a
Pf3D7_02_v3	568673	570278	1606	569629	177	27.1948	2.54072	24.9095	24hpi_peak_456b
Pf3D7_02_v3	568673	570278	1606	570080	156	16.0688	2.07086	14.7277	24hpi_peak_456c
Pf3D7_02_v3	570397	570875	479	570724	148	12.8493	1.92362	11.6909	24hpi_peak_457
Pf3D7_02_v3	571170	571504	335	571367	172	16.1773	1.99996	14.8301	24hpi_peak_458
Pf3D7_02_v3	571684	572290	607	572010	165	16.6238	2.05581	15.2495	24hpi_peak_459
Pf3D7_02_v3	572334	572779	446	572562	169	13.8845	1.89331	12.6693	24hpi_peak_460
Pf3D7_02_v3	575166	575746	581	575328	180	19.9729	2.15386	18.3761	24hpi_peak_461a
Pf3D7_02_v3	575166	575746	581	575589	170	14.1718	1.90444	12.9403	24hpi_peak_461b
Pf3D7_02_v3	579073	579393	321	579280	148	16.6852	2.15203	15.3073	24hpi_peak_462
Pf3D7_02_v3	581047	581599	553	581383	175	21.7749	2.2722	20.0369	24hpi_peak_463
Pf3D7_02_v3	581883	582874	992	582447	174	17.5709	2.06229	16.1377	24hpi_peak_464a
Pf3D7_02_v3	581883	582874	992	582778	145	5.8561	1.50222	5.05368	24hpi_peak_464b
Pf3D7_02_v3	584299	584992	694	584455	192	16.5095	1.93667	15.1427	24hpi_peak_465
Pf3D7_02_v3	587344	588066	723	587590	190	23.6924	2.28179	21.7838	24hpi_peak_466a
Pf3D7_02_v3	587344	588066	723	587934	156	10.1063	1.73266	9.09044	24hpi_peak_466b
Pf3D7_02_v3	588299	588606	308	588429	120	5.88697	1.5688	5.08297	24hpi_peak_467
Pf3D7_02_v3	588830	589040	211	588926	143	4.30108	1.39882	3.57706	24hpi_peak_468
Pf3D7_02_v3	591665	592015	351	591780	130	9.28813	1.77686	8.31416	24hpi_peak_469
Pf3D7_02_v3	595005	595567	563	595138	155	13.1921	1.9125	12.0155	24hpi_peak_470a
Pf3D7_02_v3	595005	595567	563	595382	119	4.53964	1.46524	3.80497	24hpi_peak_470b
Pf3D7_02_v3	595658	596030	373	595848	146	6.86321	1.56548	6.00994	24hpi_peak_471
Pf3D7_02_v3	596378	597325	948	596611	155	10.9841	1.78646	9.92374	24hpi_peak_472a
Pf3D7_02_v3	596378	597325	948	597134	164	15.921	2.02283	14.5896	24hpi_peak_472b
Pf3D7_02_v3	598768	599336	569	599128	185	24.5348	2.35138	22.5407	24hpi_peak_473
Pf3D7_02_v3	600385	600816	432	600493	111	6.23088	1.62613	5.40932	24hpi_peak_474a
Pf3D7_02_v3	600385	600816	432	600729	102	4.3687	1.49618	3.64342	24hpi_peak_474b
Pf3D7_02_v3	605411	605649	239	605534	124	4.78729	1.47306	4.04031	24hpi_peak_475
Pf3D7_02_v3	606019	606390	372	606181	172	16.9299	2.03872	15.5379	24hpi_peak_476
Pf3D7_02_v3	607460	608412	953	607943	190	28.8378	2.5303	26.3493	24hpi_peak_477
Pf3D7_02_v3	608678	609354	677	608791	133	10.0429	1.81472	9.03021	24hpi_peak_478a
Pf3D7_02_v3	608678	609354	677	609168	157	18.0685	2.17855	16.6042	24hpi_peak_478b
Pf3D7_02_v3	611064	611780	717	611413	196	26.0297	2.3581	23.8808	24hpi_peak_479
Pf3D7_02_v3	612001	612473	473	612283	218	20.0752	1.99961	18.4692	24hpi_peak_480
Pf3D7_02_v3	616986	617774	789	617136	150	8.17575	1.63674	7.2568	24hpi_peak_481a
Pf3D7_02_v3	616986	617774	789	617540	164	19.1985	2.20024	17.6563	24hpi_peak_481b
Pf3D7_02_v3	618236	619419	1184	618380	166	19.459	2.20276	17.8981	24hpi_peak_482a
Pf3D7_02_v3	618236	619419	1184	618826	163	12.8402	1.86055	11.6824	24hpi_peak_482b
Pf3D7_02_v3	618236	619419	1184	619306	131	13.4741	2.05275	12.2817	24hpi_peak_482c
Pf3D7_02_v3	623088	623514	427	623280	158	12.4044	1.85576	11.27	24hpi_peak_483
Pf3D7_02_v3	623764	623999	236	623871	140	11.5413	1.88021	10.4519	24hpi_peak_484
Pf3D7_02_v3	626966	627291	326	627122	174	13.9935	1.88013	12.7716	24hpi_peak_485
Pf3D7_02_v3	628648	629204	557	629009	189	22.2308	2.21757	20.4544	24hpi_peak_486
Pf3D7_02_v3	629532	630085	554	629865	164	15.921	2.02283	14.5896	24hpi_peak_487
Pf3D7_02_v3	630225	631275	1051	630477	168	17.2017	2.07187	15.7928	24hpi_peak_488a
Pf3D7_02_v3	630225	631275	1051	630930	140	12.2135	1.92236	11.0892	24hpi_peak_488b
Pf3D7_02_v3	634608	635259	652	634920	184	21.3579	2.20146	19.654	24hpi_peak_489
Pf3D7_02_v3	635497	636088	592	635721	117	5.19576	1.5234	4.42634	24hpi_peak_490a
Pf3D7_02_v3	635497	636088	592	635945	122	7.16829	1.65836	6.29938	24hpi_peak_490b
Pf3D7_02_v3	636271	636851	581	636524	159	22.1254	2.39627	20.3578	24hpi_peak_491
Pf3D7_02_v3	641554	642076	523	641675	147	10.0689	1.76117	9.05482	24hpi_peak_492a
Pf3D7_02_v3	641554	642076	523	641939	154	15.4228	2.04448	14.1197	24hpi_peak_492b
Pf3D7_02_v3	642382	642690	309	642473	99	3.22858	1.39464	2.56585	24hpi_peak_493
Pf3D7_02_v3	643848	644306	459	644167	154	11.3142	1.80907	10.2367	24hpi_peak_494
Pf3D7_02_v3	646069	648039	1971	646280	180	26.7505	2.49568	24.5166	24hpi_peak_495a
Pf3D7_02_v3	646069	648039	1971	646779	177	22.9921	2.32267	21.1474	24hpi_peak_495b
Pf3D7_02_v3	646069	648039	1971	647262	158	13.5238	1.91834	12.3292	24hpi_peak_495c
Pf3D7_02_v3	646069	648039	1971	647590	206	22.9054	2.16652	21.0695	24hpi_peak_495d
Pf3D7_02_v3	648227	648778	552	648608	186	26.46	2.44011	24.2631	24hpi_peak_496
Pf3D7_02_v3	649006	650082	1077	649653	190	29.6339	2.56948	27.0381	24hpi_peak_497
Pf3D7_02_v3	650606	650916	311	650764	139	12.6143	1.95249	11.4681	24hpi_peak_498
Pf3D7_02_v3	652344	652833	490	652478	161	16.7467	2.08261	15.3652	24hpi_peak_499a
Pf3D7_02_v3	652344	652833	490	652656	148	13.3376	1.95264	12.1531	24hpi_peak_499b
Pf3D7_02_v3	653115	653442	328	653292	202	21.9659	2.14309	20.2113	24hpi_peak_500
Pf3D7_02_v3	659493	659737	245	659618	158	18.8628	2.21747	17.3425	24hpi_peak_501
Pf3D7_02_v3	659930	660152	223	660054	128	3.94504	1.39828	3.24029	24hpi_peak_502
Pf3D7_02_v3	660503	661161	659	660657	139	9.16563	1.73382	8.19705	24hpi_peak_503a
Pf3D7_02_v3	660503	661161	659	661012	143	8.04451	1.64904	7.13195	24hpi_peak_503b
Pf3D7_02_v3	661349	661550	202	661392	127	5.54398	1.52317	4.75693	24hpi_peak_504
Pf3D7_02_v3	661669	661972	304	661831	167	13.3175	1.87103	12.1334	24hpi_peak_505
Pf3D7_02_v3	662140	662504	365	662327	183	24.272	2.35053	22.3054	24hpi_peak_506
Pf3D7_02_v3	662709	663460	752	662905	198	25.5058	2.32261	23.4126	24hpi_peak_507a
Pf3D7_02_v3	662709	663460	752	663345	157	8.07844	1.61206	7.16397	24hpi_peak_507b
Pf3D7_02_v3	663626	663971	346	663805	170	17.536	2.07962	16.1058	24hpi_peak_508
Pf3D7_02_v3	664058	664608	551	664224	146	7.99696	1.63715	7.08658	24hpi_peak_509a
Pf3D7_02_v3	664058	664608	551	664455	175	19.5395	2.15769	17.9734	24hpi_peak_509b
Pf3D7_02_v3	672880	673373	494	673124	204	25.811	2.3042	23.6826	24hpi_peak_510
Pf3D7_02_v3	674246	674608	363	674441	173	20.1485	2.19968	18.5374	24hpi_peak_511
Pf3D7_02_v3	677357	677601	245	677491	144	9.58888	1.74252	8.59896	24hpi_peak_512
Pf3D7_02_v3	680456	680660	205	680562	146	10.3876	1.78418	9.3575	24hpi_peak_513
Pf3D7_02_v3	681033	681237	205	681139	134	9.59104	1.78068	8.60076	24hpi_peak_514
Pf3D7_02_v3	682066	682461	396	682173	137	9.50084	1.7629	8.51555	24hpi_peak_515a
Pf3D7_02_v3	682066	682461	396	682350	118	5.60309	1.5528	4.81293	24hpi_peak_515b
Pf3D7_02_v3	682652	682875	224	682804	147	9.24272	1.71095	8.2708	24hpi_peak_516
Pf3D7_02_v3	683361	683580	220	683476	128	5.34195	1.50561	4.56546	24hpi_peak_517
Pf3D7_02_v3	686773	687063	291	686919	184	14.8668	1.88754	13.5961	24hpi_peak_518
Pf3D7_02_v3	687209	688579	1371	687368	187	21.5275	2.19423	19.8104	24hpi_peak_519a
Pf3D7_02_v3	687209	688579	1371	687853	112	4.62819	1.49049	3.888	24hpi_peak_519b
Pf3D7_02_v3	687209	688579	1371	688106	131	11.0485	1.89078	9.9843	24hpi_peak_519c
Pf3D7_02_v3	687209	688579	1371	688407	198	25.0248	2.30054	22.9813	24hpi_peak_519d
Pf3D7_02_v3	692739	693063	325	692902	188	25.6841	2.38931	23.5678	24hpi_peak_520
Pf3D7_02_v3	694487	695389	903	694895	208	24.4802	2.22576	22.4939	24hpi_peak_521a
Pf3D7_02_v3	694487	695389	903	695203	170	14.6467	1.92917	13.3888	24hpi_peak_521b
Pf3D7_02_v3	695453	695751	299	695599	161	8.72672	1.63912	7.78051	24hpi_peak_522
Pf3D7_02_v3	697617	697934	318	697765	172	20.6905	2.23347	19.039	24hpi_peak_523
Pf3D7_02_v3	698404	698959	556	698626	160	19.1239	2.21991	17.5863	24hpi_peak_524
Pf3D7_02_v3	699378	699579	202	699521	130	11.6782	1.93808	10.5813	24hpi_peak_525
Pf3D7_02_v3	701862	702284	423	702047	187	21.0923	2.17337	19.4106	24hpi_peak_526
Pf3D7_02_v3	704738	705001	264	704866	151	6.02603	1.5005	5.21479	24hpi_peak_527
Pf3D7_02_v3	707698	708409	712	707950	180	19.5519	2.13299	17.9842	24hpi_peak_528
Pf3D7_02_v3	708477	709383	907	708709	156	13.1449	1.90555	11.9704	24hpi_peak_529a
Pf3D7_02_v3	708477	709383	907	708938	163	18.0734	2.14459	16.6081	24hpi_peak_529b
Pf3D7_02_v3	708477	709383	907	709248	128	7.56145	1.66542	6.67296	24hpi_peak_529c
Pf3D7_02_v3	713510	713753	244	713640	157	10.9226	1.77592	9.86506	24hpi_peak_530
Pf3D7_02_v3	714044	714312	269	714185	118	7.24366	1.67887	6.37096	24hpi_peak_531
Pf3D7_02_v3	720327	720892	566	720590	200	23.439	2.21824	21.5549	24hpi_peak_532
Pf3D7_02_v3	721146	721672	527	721508	173	18.8592	2.13317	17.3406	24hpi_peak_533
Pf3D7_02_v3	723968	724297	330	724072	155	8.33955	1.63274	7.41243	24hpi_peak_534
Pf3D7_02_v3	724849	725062	214	724953	141	12.5093	1.93599	11.3692	24hpi_peak_535
Pf3D7_02_v3	725554	726086	533	725950	126	10.6419	1.88809	9.59893	24hpi_peak_536
Pf3D7_02_v3	727371	727652	282	727500	148	7.7329	1.61506	6.83574	24hpi_peak_537
Pf3D7_02_v3	727809	728028	220	727929	137	11.3439	1.88146	10.2648	24hpi_peak_538
Pf3D7_02_v3	734289	734592	304	734412	153	12.6152	1.88798	11.4686	24hpi_peak_539
Pf3D7_02_v3	735432	735867	436	735588	157	12.4449	1.86195	11.3083	24hpi_peak_540
Pf3D7_02_v3	736449	736917	469	736680	168	16.425	2.03093	15.0634	24hpi_peak_541
Pf3D7_02_v3	738867	739226	360	739024	172	17.317	2.05866	15.8998	24hpi_peak_542
Pf3D7_02_v3	739490	739819	330	739655	121	4.98179	1.49567	4.22395	24hpi_peak_543
Pf3D7_02_v3	745308	745693	386	745424	110	5.9054	1.60319	5.10045	24hpi_peak_544
Pf3D7_02_v3	748302	748718	417	748399	117	4.25659	1.44663	3.53838	24hpi_peak_545
Pf3D7_02_v3	749956	751337	1382	750251	187	23.3466	2.28181	21.4687	24hpi_peak_546a
Pf3D7_02_v3	749956	751337	1382	750702	138	9.81773	1.77941	8.81665	24hpi_peak_546b
Pf3D7_02_v3	749956	751337	1382	751014	156	14.1854	1.96435	12.9532	24hpi_peak_546c
Pf3D7_02_v3	752878	753100	223	753046	129	8.5949	1.73353	7.65491	24hpi_peak_547
Pf3D7_02_v3	756441	756788	348	756594	166	15.797	2.0069	14.472	24hpi_peak_548
Pf3D7_02_v3	757316	757539	224	757416	120	10.5382	1.9125	9.50039	24hpi_peak_549
Pf3D7_02_v3	758065	758534	470	758209	149	14.9825	2.04506	13.7046	24hpi_peak_550
Pf3D7_02_v3	759799	760090	292	759992	125	10.2255	1.86411	9.20342	24hpi_peak_551
Pf3D7_02_v3	760764	761445	682	760876	109	6.30043	1.63936	5.47535	24hpi_peak_552a
Pf3D7_02_v3	760764	761445	682	761232	144	14.542	2.04568	13.2901	24hpi_peak_552b
Pf3D7_02_v3	763885	764218	334	764080	122	5.78365	1.55495	4.98433	24hpi_peak_553
Pf3D7_02_v3	766788	766992	205	766897	155	10.1318	1.73739	9.11461	24hpi_peak_554
Pf3D7_02_v3	770080	770312	233	770195	143	8.80334	1.69697	7.8528	24hpi_peak_555
Pf3D7_02_v3	770770	771055	286	770916	171	14.126	1.8982	12.8973	24hpi_peak_556
Pf3D7_02_v3	776938	777383	446	777174	176	15.9472	1.97127	14.6138	24hpi_peak_557
Pf3D7_02_v3	779427	780143	717	779616	157	14.8553	1.99741	13.585	24hpi_peak_558a
Pf3D7_02_v3	779427	780143	717	780013	128	8.07786	1.70154	7.16366	24hpi_peak_558b
Pf3D7_02_v3	780545	782034	1490	780851	196	25.7324	2.34426	23.612	24hpi_peak_559a
Pf3D7_02_v3	780545	782034	1490	781375	165	19.3731	2.20391	17.8184	24hpi_peak_559b
Pf3D7_02_v3	780545	782034	1490	781706	125	7.36486	1.66197	6.48633	24hpi_peak_559c
Pf3D7_02_v3	784133	784473	341	784316	177	19.7981	2.16043	18.2137	24hpi_peak_560
Pf3D7_02_v3	787402	787767	366	787581	186	25.9358	2.41421	23.7957	24hpi_peak_561
Pf3D7_02_v3	797363	797866	504	797661	186	19.4994	2.10188	17.9361	24hpi_peak_562
Pf3D7_02_v3	798566	801642	3077	798970	173	25.0179	2.45482	22.9762	24hpi_peak_563a
Pf3D7_02_v3	798566	801642	3077	799524	182	23.503	2.31828	21.6124	24hpi_peak_563b
Pf3D7_02_v3	798566	801642	3077	799851	161	16.8269	2.08702	15.4408	24hpi_peak_563c
Pf3D7_02_v3	798566	801642	3077	800082	157	10.9226	1.77592	9.86506	24hpi_peak_563d
Pf3D7_02_v3	798566	801642	3077	800603	169	19.1919	2.17168	17.6515	24hpi_peak_563e
Pf3D7_02_v3	798566	801642	3077	801032	155	14.0972	1.96396	12.8702	24hpi_peak_563f
Pf3D7_02_v3	798566	801642	3077	801219	145	11.6538	1.86509	10.5582	24hpi_peak_563g
Pf3D7_02_v3	798566	801642	3077	801531	136	9.53019	1.7687	8.54344	24hpi_peak_563h
Pf3D7_02_v3	805523	807737	2215	805619	147	8.97926	1.69484	8.02041	24hpi_peak_564a
Pf3D7_02_v3	805523	807737	2215	805936	180	16.4432	1.97956	15.0795	24hpi_peak_564b
Pf3D7_02_v3	805523	807737	2215	806519	143	11.4147	1.85907	10.3316	24hpi_peak_564c
Pf3D7_02_v3	805523	807737	2215	806789	148	10.6183	1.79059	9.57643	24hpi_peak_564d
Pf3D7_02_v3	805523	807737	2215	807281	135	11.2342	1.88375	10.1609	24hpi_peak_564e
Pf3D7_02_v3	805523	807737	2215	807519	149	14.9825	2.04506	13.7046	24hpi_peak_564f
Pf3D7_02_v3	809550	809953	404	809802	149	8.68349	1.67056	7.73927	24hpi_peak_565
Pf3D7_02_v3	814082	814331	250	814219	155	7.21318	1.56539	6.34206	24hpi_peak_566
Pf3D7_02_v3	831472	831986	515	831671	179	16.1396	1.96863	14.7948	24hpi_peak_567
Pf3D7_02_v3	834214	834664	451	834533	137	7.65473	1.64217	6.76184	24hpi_peak_568
Pf3D7_02_v3	839495	839766	272	839601	134	10.756	1.85721	9.7064	24hpi_peak_569
Pf3D7_02_v3	839899	840411	513	840049	159	17.4729	2.13357	16.0454	24hpi_peak_570a
Pf3D7_02_v3	839899	840411	513	840275	138	8.91734	1.72143	7.9615	24hpi_peak_570b
Pf3D7_02_v3	841807	842090	284	841957	175	17.1173	2.03465	15.7135	24hpi_peak_571
Pf3D7_02_v3	842606	843511	906	842778	155	16.1402	2.08023	14.7949	24hpi_peak_572a
Pf3D7_02_v3	842606	843511	906	843210	170	15.2051	1.95823	13.9152	24hpi_peak_572b
Pf3D7_02_v3	843684	844101	418	843839	149	14.2236	2.00022	12.9893	24hpi_peak_573
Pf3D7_02_v3	848447	849095	649	848898	162	21.2649	2.32661	19.5689	24hpi_peak_574
Pf3D7_02_v3	855401	855798	398	855631	170	25.4395	2.49946	23.3511	24hpi_peak_575
Pf3D7_02_v3	857722	858071	350	857912	163	22.6519	2.39715	20.8384	24hpi_peak_576
Pf3D7_02_v3	860712	861477	766	861280	168	18.424	2.13647	16.935	24hpi_peak_577
Pf3D7_02_v3	870279	870982	704	870572	173	21.513	2.27047	19.7972	24hpi_peak_578a
Pf3D7_02_v3	870279	870982	704	870821	166	18.1662	2.13336	16.6933	24hpi_peak_578b
Pf3D7_02_v3	873021	873248	228	873103	112	5.43849	1.55808	4.65683	24hpi_peak_579
Pf3D7_02_v3	873946	874287	342	874127	140	7.60901	1.63003	6.71827	24hpi_peak_580
Pf3D7_02_v3	889863	890658	796	890088	166	24.915	2.50111	22.8817	24hpi_peak_581a
Pf3D7_02_v3	889863	890658	796	890479	168	20.6258	2.25358	18.9797	24hpi_peak_581b
Pf3D7_02_v3	893319	894233	915	893617	159	22.1254	2.39627	20.3578	24hpi_peak_582a
Pf3D7_02_v3	893319	894233	915	893872	153	17.9875	2.19815	16.5278	24hpi_peak_582b
Pf3D7_02_v3	896457	897268	812	896628	154	23.1741	2.49656	21.3133	24hpi_peak_583a
Pf3D7_02_v3	896457	897268	812	896917	145	19.6203	2.35159	18.049	24hpi_peak_583b
Pf3D7_02_v3	899762	900378	617	900201	181	18.6595	2.0842	17.1554	24hpi_peak_584
Pf3D7_02_v3	905006	905687	682	905526	174	22.3562	2.30829	20.5691	24hpi_peak_585
Pf3D7_02_v3	907904	908681	778	908017	118	10.4434	1.91671	9.4102	24hpi_peak_586a
Pf3D7_02_v3	907904	908681	778	908321	111	8.46662	1.80396	7.53305	24hpi_peak_586b
Pf3D7_02_v3	907904	908681	778	908556	113	6.09925	1.60833	5.28444	24hpi_peak_586c
Pf3D7_02_v3	914026	914375	350	914211	161	23.9836	2.48748	22.0459	24hpi_peak_587
Pf3D7_02_v3	918368	923712	5345	918799	146	20.0037	2.3677	18.4027	24hpi_peak_588a
Pf3D7_02_v3	918368	923712	5345	919502	188	25.6841	2.38931	23.5678	24hpi_peak_588b
Pf3D7_02_v3	918368	923712	5345	920020	169	29.5891	2.73816	27	24hpi_peak_588c
Pf3D7_02_v3	918368	923712	5345	920798	134	15.6003	2.17442	14.2869	24hpi_peak_588d
Pf3D7_02_v3	918368	923712	5345	921363	165	27.8208	2.67373	25.4595	24hpi_peak_588e
Pf3D7_02_v3	918368	923712	5345	921948	178	29.9871	2.68083	27.3455	24hpi_peak_588f
Pf3D7_02_v3	918368	923712	5345	923072	174	28.2569	2.62092	25.8426	24hpi_peak_588g
Pf3D7_02_v3	936027	936370	344	936177	113	9.01311	1.83618	8.05235	24hpi_peak_589
Pf3D7_02_v3	936418	937015	598	936734	137	16.66	2.22274	15.2837	24hpi_peak_590
Pf3D7_02_v3	942023	942222	200	942108	97	5.07478	1.57847	4.31153	24hpi_peak_591
Pf3D7_02_v3	945539	945792	254	945656	118	10.4434	1.91671	9.4102	24hpi_peak_592
Pf3D7_03_v3	4961	5221	261	5102	136	4.9538	1.45899	4.19861	24hpi_peak_593
Pf3D7_03_v3	6665	6973	309	6869	115	8.72371	1.80393	7.77755	24hpi_peak_594
Pf3D7_03_v3	8279	8548	270	8397	136	11.3883	1.889	10.3063	24hpi_peak_595
Pf3D7_03_v3	8998	9401	404	9168	139	10.9381	1.84663	9.87987	24hpi_peak_596
Pf3D7_03_v3	11196	11470	275	11337	126	12.9149	2.04557	11.7527	24hpi_peak_597
Pf3D7_03_v3	13226	13939	714	13350	100	5.73545	1.62679	4.93865	24hpi_peak_598a
Pf3D7_03_v3	13226	13939	714	13723	158	9.27143	1.67858	8.29808	24hpi_peak_598b
Pf3D7_03_v3	15423	15729	307	15589	120	11.0405	1.94892	9.97672	24hpi_peak_599
Pf3D7_03_v3	16928	17310	383	17117	134	15.6003	2.17442	14.2869	24hpi_peak_600a
Pf3D7_03_v3	16928	17310	383	17300	97	5.07478	1.57847	4.31153	24hpi_peak_600b
Pf3D7_03_v3	17866	18323	458	18016	98	5.29085	1.59457	4.51708	24hpi_peak_601
Pf3D7_03_v3	18782	18998	217	18881	119	10.7402	1.93282	9.69177	24hpi_peak_602
Pf3D7_03_v3	20363	20951	589	20713	161	15.3564	2.00628	14.0571	24hpi_peak_603
Pf3D7_03_v3	21571	21832	262	21781	107	7.41885	1.73954	6.53744	24hpi_peak_604
Pf3D7_03_v3	22648	22848	201	22731	96	4.8629	1.56236	4.11006	24hpi_peak_605
Pf3D7_03_v3	27982	28380	399	28156	134	14.0551	2.0729	12.8302	24hpi_peak_606
Pf3D7_03_v3	28984	29432	449	29211	127	10.7967	1.8937	9.74525	24hpi_peak_607
Pf3D7_03_v3	31583	32047	465	31822	175	19.9701	2.17966	18.374	24hpi_peak_608
Pf3D7_03_v3	36932	42213	5282	37159	186	26.9936	2.46657	24.7304	24hpi_peak_609a
Pf3D7_03_v3	36932	42213	5282	37639	196	26.2297	2.36742	24.0535	24hpi_peak_609b
Pf3D7_03_v3	36932	42213	5282	37968	180	20.838	2.19685	19.1749	24hpi_peak_609c
Pf3D7_03_v3	36932	42213	5282	38577	165	18.2473	2.14309	16.77	24hpi_peak_609d
Pf3D7_03_v3	36932	42213	5282	38983	178	25.4088	2.44044	23.3257	24hpi_peak_609e
Pf3D7_03_v3	36932	42213	5282	39250	162	26.5216	2.62541	24.3127	24hpi_peak_609f
Pf3D7_03_v3	36932	42213	5282	39659	113	9.01311	1.83618	8.05235	24hpi_peak_609g
Pf3D7_03_v3	36932	42213	5282	40108	167	28.6998	2.70594	26.2287	24hpi_peak_609h
Pf3D7_03_v3	36932	42213	5282	40293	158	21.2329	2.35233	19.539	24hpi_peak_609i
Pf3D7_03_v3	36932	42213	5282	40799	152	18.9945	2.26356	17.4666	24hpi_peak_609j
Pf3D7_03_v3	36932	42213	5282	41120	165	21.4157	2.3151	19.7073	24hpi_peak_609k
Pf3D7_03_v3	36932	42213	5282	41585	172	21.1493	2.25743	19.4631	24hpi_peak_609l
Pf3D7_03_v3	36932	42213	5282	41819	181	31.9503	2.75974	29.0194	24hpi_peak_609m
Pf3D7_03_v3	46473	46793	321	46622	168	19.2792	2.18182	17.7315	24hpi_peak_610
Pf3D7_03_v3	52383	52761	379	52532	127	10.7967	1.8937	9.74525	24hpi_peak_611
Pf3D7_03_v3	55486	55896	411	55666	154	17.0374	2.13718	15.6376	24hpi_peak_612
Pf3D7_03_v3	61681	62638	958	62151	163	25.3654	2.55038	23.2854	24hpi_peak_613a
Pf3D7_03_v3	61681	62638	958	62393	176	30.9934	2.75255	28.205	24hpi_peak_613b
Pf3D7_03_v3	68153	68424	272	68265	147	8.72151	1.67904	7.77543	24hpi_peak_614
Pf3D7_03_v3	68611	68843	233	68718	132	9.65491	1.79319	8.6616	24hpi_peak_615
Pf3D7_03_v3	69458	69673	216	69567	128	5.94834	1.55024	5.14114	24hpi_peak_616
Pf3D7_03_v3	70016	71876	1861	70470	161	17.3976	2.11844	15.9746	24hpi_peak_617a
Pf3D7_03_v3	70016	71876	1861	70884	138	10.8508	1.84545	9.79685	24hpi_peak_617b
Pf3D7_03_v3	70016	71876	1861	71394	161	20.5058	2.29083	18.8682	24hpi_peak_617c
Pf3D7_03_v3	70016	71876	1861	71763	129	13.2193	2.04783	12.0412	24hpi_peak_617d
Pf3D7_03_v3	78484	79001	518	78632	149	11.8107	1.85766	10.7073	24hpi_peak_618
Pf3D7_03_v3	79282	80076	795	79412	136	9.82192	1.78767	8.82039	24hpi_peak_619a
Pf3D7_03_v3	79282	80076	795	79919	159	9.76758	1.70393	8.76869	24hpi_peak_619b
Pf3D7_03_v3	82166	83097	932	82415	185	16.8832	1.98082	15.4929	24hpi_peak_620a
Pf3D7_03_v3	82166	83097	932	82843	176	19.4563	2.1483	17.8963	24hpi_peak_620b
Pf3D7_03_v3	85679	85902	224	85780	112	5.65658	1.57594	4.86412	24hpi_peak_621
Pf3D7_03_v3	91176	91946	771	91627	185	31.4442	2.69925	28.5876	24hpi_peak_622
Pf3D7_03_v3	92072	92461	390	92203	137	14.56	2.08734	13.3071	24hpi_peak_623
Pf3D7_03_v3	92753	93103	351	92935	164	14.819	1.96346	13.5509	24hpi_peak_624
Pf3D7_03_v3	96927	97279	353	97150	160	16.5791	2.07854	15.2081	24hpi_peak_625
Pf3D7_03_v3	104626	105213	588	104925	178	20.5781	2.19447	18.9356	24hpi_peak_626
Pf3D7_03_v3	108089	109109	1021	108297	148	19.6193	2.32903	18.049	24hpi_peak_627a
Pf3D7_03_v3	108089	109109	1021	108596	159	18.7694	2.20613	17.2568	24hpi_peak_627b
Pf3D7_03_v3	108089	109109	1021	108967	130	12.397	1.98641	11.2631	24hpi_peak_627c
Pf3D7_03_v3	114086	114842	757	114295	161	22.9093	2.42622	21.0727	24hpi_peak_628a
Pf3D7_03_v3	114086	114842	757	114666	162	21.5604	2.34311	19.8412	24hpi_peak_628b
Pf3D7_03_v3	115422	116398	977	115760	186	25.4211	2.38885	23.3342	24hpi_peak_629a
Pf3D7_03_v3	115422	116398	977	116211	167	25.3239	2.51608	23.2469	24hpi_peak_629b
Pf3D7_03_v3	117031	117558	528	117379	169	17.5282	2.08413	16.0981	24hpi_peak_630
Pf3D7_03_v3	117760	118048	289	117937	140	8.87006	1.71135	7.91657	24hpi_peak_631
Pf3D7_03_v3	119386	119715	330	119516	148	7.2797	1.58678	6.4055	24hpi_peak_632
Pf3D7_03_v3	120451	120736	286	120601	119	9.82864	1.86614	8.82698	24hpi_peak_633
Pf3D7_03_v3	124438	124718	281	124595	135	15.9504	2.19053	14.6161	24hpi_peak_634
Pf3D7_03_v3	125932	126309	378	126080	150	17.6409	2.19657	16.2034	24hpi_peak_635
Pf3D7_03_v3	126428	126932	505	126781	171	24.7551	2.45508	22.7417	24hpi_peak_636
Pf3D7_03_v3	127152	127852	701	127503	187	22.4211	2.23716	20.6263	24hpi_peak_637
Pf3D7_03_v3	128041	130064	2024	128260	193	21.0166	2.14099	19.3406	24hpi_peak_638a
Pf3D7_03_v3	128041	130064	2024	128750	179	23.7462	2.34877	21.8305	24hpi_peak_638b
Pf3D7_03_v3	128041	130064	2024	129190	200	24.3477	2.25924	22.3766	24hpi_peak_638c
Pf3D7_03_v3	128041	130064	2024	129636	176	22.5898	2.30814	20.7811	24hpi_peak_638d
Pf3D7_03_v3	128041	130064	2024	129898	173	20.451	2.21534	18.8177	24hpi_peak_638e
Pf3D7_03_v3	136378	136583	206	136477	90	3.29421	1.42462	2.62712	24hpi_peak_639
Pf3D7_03_v3	139723	139928	206	139824	121	6.93788	1.64488	6.08051	24hpi_peak_640
Pf3D7_03_v3	140356	140639	284	140504	150	20.6838	2.37863	19.0334	24hpi_peak_641
Pf3D7_03_v3	141972	142261	290	142104	156	10.1063	1.73266	9.09044	24hpi_peak_642
Pf3D7_03_v3	143978	144272	295	144110	165	19.7314	2.22333	18.1503	24hpi_peak_643
Pf3D7_03_v3	146625	146867	243	146769	125	8.42182	1.73732	7.49067	24hpi_peak_644
Pf3D7_03_v3	148228	148490	263	148386	136	4.9538	1.45899	4.19861	24hpi_peak_645
Pf3D7_03_v3	152325	153188	864	152665	152	14.7878	2.0181	13.5219	24hpi_peak_646a
Pf3D7_03_v3	152325	153188	864	153013	120	7.72615	1.70709	6.82917	24hpi_peak_646b
Pf3D7_03_v3	153311	153537	227	153411	124	8.44846	1.7433	7.5162	24hpi_peak_647
Pf3D7_03_v3	154029	154543	515	154202	169	13.2353	1.85926	12.0565	24hpi_peak_648
Pf3D7_03_v3	155569	156176	608	155750	152	16.3638	2.10961	15.0052	24hpi_peak_649a
Pf3D7_03_v3	155569	156176	608	156042	137	8.67212	1.70905	7.72854	24hpi_peak_649b
Pf3D7_03_v3	159365	159823	459	159591	141	8.84727	1.70646	7.89459	24hpi_peak_650
Pf3D7_03_v3	160103	161066	964	160225	111	4.25916	1.46145	3.53923	24hpi_peak_651a
Pf3D7_03_v3	160103	161066	964	160801	162	11.062	1.76681	9.99671	24hpi_peak_651b
Pf3D7_03_v3	161345	161684	340	161513	136	5.89656	1.52578	5.09202	24hpi_peak_652
Pf3D7_03_v3	163449	163873	425	163608	134	11.1464	1.88276	10.0774	24hpi_peak_653
Pf3D7_03_v3	165630	165898	269	165764	140	8.34796	1.67787	7.42019	24hpi_peak_654
Pf3D7_03_v3	169768	171200	1433	170044	186	26.46	2.44011	24.2631	24hpi_peak_655a
Pf3D7_03_v3	169768	171200	1433	170494	170	18.5145	2.13075	17.0188	24hpi_peak_655b
Pf3D7_03_v3	169768	171200	1433	170863	187	21.5275	2.19423	19.8104	24hpi_peak_655c
Pf3D7_03_v3	171474	173052	1579	171796	127	6.61615	1.60151	5.77518	24hpi_peak_656a
Pf3D7_03_v3	171474	173052	1579	172179	150	15.4623	2.06797	14.1574	24hpi_peak_656b
Pf3D7_03_v3	171474	173052	1579	172825	169	18.3441	2.12701	16.8597	24hpi_peak_656c
Pf3D7_03_v3	175174	175473	300	175366	108	3.73736	1.42231	3.04545	24hpi_peak_657
Pf3D7_03_v3	178389	178657	269	178528	143	10.4849	1.8017	9.44947	24hpi_peak_658
Pf3D7_03_v3	179313	179763	451	179591	140	9.14032	1.7286	8.17301	24hpi_peak_659
Pf3D7_03_v3	183119	183615	497	183270	170	16.6774	2.03486	15.3004	24hpi_peak_660
Pf3D7_03_v3	186884	187205	322	187054	154	15.4228	2.04448	14.1197	24hpi_peak_661
Pf3D7_03_v3	191263	191492	230	191370	133	5.91405	1.53452	5.10869	24hpi_peak_662
Pf3D7_03_v3	192223	192605	383	192441	168	12.6469	1.83185	11.4993	24hpi_peak_663
Pf3D7_03_v3	195267	196149	883	195634	179	16.8676	2.00468	15.4788	24hpi_peak_664a
Pf3D7_03_v3	195267	196149	883	196046	125	5.35489	1.51419	4.57757	24hpi_peak_664b
Pf3D7_03_v3	196804	197182	379	197004	155	13.884	1.95184	12.669	24hpi_peak_665
Pf3D7_03_v3	198652	199136	485	198936	130	8.56948	1.72792	7.6306	24hpi_peak_666
Pf3D7_03_v3	199637	200712	1076	200149	167	22.2677	2.34838	20.4875	24hpi_peak_667a
Pf3D7_03_v3	199637	200712	1076	200459	190	33.1569	2.74561	30.0442	24hpi_peak_667b
Pf3D7_03_v3	200764	201011	248	200894	138	14.1303	2.05394	12.9016	24hpi_peak_668
Pf3D7_03_v3	201089	201588	500	201294	150	15.3046	2.05869	14.0078	24hpi_peak_669
Pf3D7_03_v3	204499	205703	1205	204908	166	16.5562	2.04735	15.1863	24hpi_peak_670a
Pf3D7_03_v3	204499	205703	1205	205413	183	27.309	2.503	25.011	24hpi_peak_670b
Pf3D7_03_v3	207309	207895	587	207560	201	23.3464	2.20924	21.4687	24hpi_peak_671
Pf3D7_03_v3	208158	208916	759	208522	156	19.8969	2.28933	18.305	24hpi_peak_672
Pf3D7_03_v3	215245	215450	206	215333	117	6.18761	1.6016	5.36849	24hpi_peak_673
Pf3D7_03_v3	215504	215745	242	215601	130	6.80867	1.60601	5.95805	24hpi_peak_674
Pf3D7_03_v3	221341	221943	603	221524	210	22.5771	2.1349	20.7701	24hpi_peak_675
Pf3D7_03_v3	222066	222465	400	222323	186	21.6179	2.2037	19.8915	24hpi_peak_676
Pf3D7_03_v3	224166	224432	267	224305	158	11.479	1.80383	10.3931	24hpi_peak_677
Pf3D7_03_v3	224556	225432	877	224663	146	6.44483	1.53854	5.61241	24hpi_peak_678a
Pf3D7_03_v3	224556	225432	877	224956	132	6.92177	1.60784	6.06511	24hpi_peak_678b
Pf3D7_03_v3	224556	225432	877	225293	152	9.93361	1.73576	8.92612	24hpi_peak_678c
Pf3D7_03_v3	228438	228656	219	228537	168	12.6469	1.83185	11.4993	24hpi_peak_679
Pf3D7_03_v3	234301	235089	789	234480	138	7.63905	1.63804	6.74688	24hpi_peak_680a
Pf3D7_03_v3	234301	235089	789	234895	178	15.4879	1.94024	14.1813	24hpi_peak_680b
Pf3D7_03_v3	237254	237838	585	237671	181	22.5607	2.27715	20.7545	24hpi_peak_681
Pf3D7_03_v3	238701	239348	648	239115	178	20.1424	2.17257	18.5331	24hpi_peak_682
Pf3D7_03_v3	244660	246413	1754	244971	164	11.8761	1.80457	10.7693	24hpi_peak_683a
Pf3D7_03_v3	244660	246413	1754	245244	169	17.9322	2.10535	16.4754	24hpi_peak_683b
Pf3D7_03_v3	244660	246413	1754	245746	174	24.3581	2.41295	22.3843	24hpi_peak_683c
Pf3D7_03_v3	244660	246413	1754	246091	171	26.639	2.5571	24.4168	24hpi_peak_683d
Pf3D7_03_v3	246575	247062	488	246792	180	25.1471	2.4136	23.0919	24hpi_peak_684
Pf3D7_03_v3	251289	251515	227	251394	131	7.02786	1.61827	6.166	24hpi_peak_685
Pf3D7_03_v3	251568	251792	225	251729	125	10.09	1.85464	9.07507	24hpi_peak_686
Pf3D7_03_v3	254470	254894	425	254606	127	7.83691	1.68835	6.93468	24hpi_peak_687
Pf3D7_03_v3	255383	255822	440	255501	146	12.2668	1.8978	11.1395	24hpi_peak_688a
Pf3D7_03_v3	255383	255822	440	255690	131	4.77989	1.45676	4.03415	24hpi_peak_688b
Pf3D7_03_v3	260873	261111	239	260991	160	18.2409	2.1707	16.7647	24hpi_peak_689
Pf3D7_03_v3	263041	263387	347	263244	152	12.9963	1.91431	11.8299	24hpi_peak_690
Pf3D7_03_v3	268257	268548	292	268416	162	14.5716	1.95883	13.3171	24hpi_peak_691
Pf3D7_03_v3	269284	269624	341	269461	159	14.0257	1.94196	12.8026	24hpi_peak_692
Pf3D7_03_v3	270094	270576	483	270353	145	9.2896	1.72054	8.31514	24hpi_peak_693
Pf3D7_03_v3	271618	272314	697	271725	131	12.723	2.00257	11.5714	24hpi_peak_694a
Pf3D7_03_v3	271618	272314	697	272023	136	10.7396	1.84712	9.69171	24hpi_peak_694b
Pf3D7_03_v3	273058	273299	242	273281	139	4.28968	1.40484	3.56616	24hpi_peak_695
Pf3D7_03_v3	275882	276502	621	275987	103	4.0868	1.46725	3.37525	24hpi_peak_696a
Pf3D7_03_v3	275882	276502	621	276300	181	16.7492	1.9905	15.3676	24hpi_peak_696b
Pf3D7_03_v3	276622	276835	214	276723	123	8.08715	1.72146	7.17254	24hpi_peak_697
Pf3D7_03_v3	276924	277633	710	277118	175	15.6452	1.96013	14.3289	24hpi_peak_698a
Pf3D7_03_v3	276924	277633	710	277496	135	11.7728	1.91871	10.6713	24hpi_peak_698b
Pf3D7_03_v3	279257	279580	324	279423	180	26.7505	2.49568	24.5166	24hpi_peak_699
Pf3D7_03_v3	282925	283251	327	283086	166	15.797	2.0069	14.472	24hpi_peak_700
Pf3D7_03_v3	283422	284125	704	283517	133	7.42719	1.63948	6.5453	24hpi_peak_701a
Pf3D7_03_v3	283422	284125	704	283855	177	12.936	1.81612	11.7727	24hpi_peak_701b
Pf3D7_03_v3	284221	284638	418	284423	154	15.8138	2.0669	14.4878	24hpi_peak_702
Pf3D7_03_v3	286947	287202	256	287077	183	13.0327	1.80177	11.8645	24hpi_peak_703
Pf3D7_03_v3	289639	289840	202	289738	117	6.0508	1.59095	5.23824	24hpi_peak_704
Pf3D7_03_v3	290190	290394	205	290296	138	10.0535	1.79452	9.04033	24hpi_peak_705
Pf3D7_03_v3	294129	294363	235	294252	144	10.4517	1.79574	9.418	24hpi_peak_706
Pf3D7_03_v3	298412	298946	535	298783	157	18.5087	2.20353	17.0132	24hpi_peak_707
Pf3D7_03_v3	299090	299730	641	299524	176	23.601	2.36026	21.6986	24hpi_peak_708
Pf3D7_03_v3	299892	300414	523	300279	147	13.2494	1.95215	12.0687	24hpi_peak_709
Pf3D7_03_v3	300990	301969	980	301169	135	7.93597	1.66731	7.02852	24hpi_peak_710a
Pf3D7_03_v3	300990	301969	980	301506	155	15.5884	2.04879	14.2765	24hpi_peak_710b
Pf3D7_03_v3	300990	301969	980	301853	141	8.0783	1.65734	7.16386	24hpi_peak_710c
Pf3D7_03_v3	302788	303088	301	302940	158	10.6085	1.75473	9.56705	24hpi_peak_711
Pf3D7_03_v3	306077	307721	1645	306437	187	24.3053	2.32827	22.3364	24hpi_peak_712a
Pf3D7_03_v3	306077	307721	1645	306815	138	9.19153	1.73914	8.22204	24hpi_peak_712b
Pf3D7_03_v3	306077	307721	1645	307374	168	23.0537	2.38428	21.2035	24hpi_peak_712c
Pf3D7_03_v3	306077	307721	1645	307541	182	28.132	2.55219	25.7334	24hpi_peak_712d
Pf3D7_03_v3	310853	311064	212	310958	138	9.19153	1.73914	8.22204	24hpi_peak_713
Pf3D7_03_v3	311525	311773	249	311652	165	15.4868	1.99488	14.1804	24hpi_peak_714
Pf3D7_03_v3	312700	313069	370	312887	181	19.8904	2.14478	18.2986	24hpi_peak_715
Pf3D7_03_v3	314981	315602	622	315130	160	15.0461	1.99389	13.7649	24hpi_peak_716a
Pf3D7_03_v3	314981	315602	622	315437	157	19.8858	2.28202	18.2953	24hpi_peak_716b
Pf3D7_03_v3	318750	319020	271	318847	135	11.1028	1.87521	10.0356	24hpi_peak_717
Pf3D7_03_v3	319068	319436	369	319287	148	10.0406	1.75589	9.02802	24hpi_peak_718
Pf3D7_03_v3	320131	320345	215	320230	134	10.5019	1.84055	9.46565	24hpi_peak_719
Pf3D7_03_v3	321065	321463	399	321285	185	21.71	2.21336	19.9774	24hpi_peak_720
Pf3D7_03_v3	326270	326770	501	326636	181	16.0315	1.95534	14.6926	24hpi_peak_721
Pf3D7_03_v3	327577	327848	272	327691	145	14.0949	2.01309	12.868	24hpi_peak_722
Pf3D7_03_v3	328775	329073	299	328833	91	3.73605	1.46825	3.04439	24hpi_peak_723
Pf3D7_03_v3	329742	331365	1624	329959	179	17.6222	2.04207	16.1867	24hpi_peak_724a
Pf3D7_03_v3	329742	331365	1624	330241	159	19.2196	2.23142	17.6754	24hpi_peak_724b
Pf3D7_03_v3	329742	331365	1624	330409	176	27.6943	2.57479	25.3494	24hpi_peak_724c
Pf3D7_03_v3	329742	331365	1624	330863	166	27.3409	2.6375	25.0412	24hpi_peak_724d
Pf3D7_03_v3	329742	331365	1624	331124	130	13.9452	2.09066	12.7262	24hpi_peak_724e
Pf3D7_03_v3	332253	332452	200	332357	136	6.74036	1.58379	5.89305	24hpi_peak_725
Pf3D7_03_v3	334384	334605	222	334500	142	13.9055	2.01746	12.689	24hpi_peak_726
Pf3D7_03_v3	337420	338217	798	337580	181	25.02	2.40062	22.977	24hpi_peak_727a
Pf3D7_03_v3	337420	338217	798	338067	149	14.2236	2.00022	12.9893	24hpi_peak_727b
Pf3D7_03_v3	338894	339339	446	339069	136	8.42991	1.69667	7.49829	24hpi_peak_728
Pf3D7_03_v3	343883	344409	527	344220	147	13.4632	1.96494	12.2717	24hpi_peak_729
Pf3D7_03_v3	345984	346587	604	346164	156	16.7137	2.10743	15.3339	24hpi_peak_730a
Pf3D7_03_v3	345984	346587	604	346460	163	7.78723	1.58048	6.88763	24hpi_peak_730b
Pf3D7_03_v3	348037	348464	428	348238	152	10.4954	1.76875	9.45956	24hpi_peak_731
Pf3D7_03_v3	349915	350323	409	350197	170	13.5147	1.8702	12.3203	24hpi_peak_732
Pf3D7_03_v3	350745	350962	218	350851	132	8.79387	1.73548	7.84374	24hpi_peak_733
Pf3D7_03_v3	351452	351662	211	351561	150	9.17637	1.69724	8.20749	24hpi_peak_734
Pf3D7_03_v3	353519	353791	273	353632	164	11.8761	1.80457	10.7693	24hpi_peak_735
Pf3D7_03_v3	354468	355014	547	354614	136	10.7396	1.84712	9.69171	24hpi_peak_736a
Pf3D7_03_v3	354468	355014	547	354904	172	12.5051	1.81067	11.3658	24hpi_peak_736b
Pf3D7_03_v3	356736	357393	658	356837	125	9.59329	1.81984	8.60266	24hpi_peak_737a
Pf3D7_03_v3	356736	357393	658	357161	161	22.8043	2.42026	20.976	24hpi_peak_737b
Pf3D7_03_v3	357586	357974	389	357656	99	3.87269	1.45817	3.17449	24hpi_peak_738a
Pf3D7_03_v3	357586	357974	389	357906	112	5.39564	1.55455	4.61604	24hpi_peak_738b
Pf3D7_03_v3	358364	358691	328	358531	180	17.557	2.03444	16.1249	24hpi_peak_739
Pf3D7_03_v3	361169	361467	299	361311	184	13.6007	1.82626	12.4009	24hpi_peak_740
Pf3D7_03_v3	362285	363207	923	362457	168	18.424	2.13647	16.935	24hpi_peak_741a
Pf3D7_03_v3	362285	363207	923	362941	176	19.0371	2.12707	17.5053	24hpi_peak_741b
Pf3D7_03_v3	363536	364070	535	363792	177	20.2295	2.18221	18.6136	24hpi_peak_742
Pf3D7_03_v3	365643	365902	260	365738	115	3.43936	1.38037	2.76363	24hpi_peak_743
Pf3D7_03_v3	366526	366725	200	366623	156	10.6649	1.76468	9.62045	24hpi_peak_744
Pf3D7_03_v3	370256	370496	241	370376	152	10.4954	1.76875	9.45956	24hpi_peak_745
Pf3D7_03_v3	372632	372894	263	372781	143	9.8989	1.76538	8.89319	24hpi_peak_746
Pf3D7_03_v3	373299	374253	955	373430	121	7.97262	1.72119	7.06355	24hpi_peak_747a
Pf3D7_03_v3	373299	374253	955	373755	162	20.7805	2.29963	19.1216	24hpi_peak_747b
Pf3D7_03_v3	373299	374253	955	373976	157	15.6098	2.03981	14.2952	24hpi_peak_747c
Pf3D7_03_v3	375803	376418	616	375951	159	13.8174	1.93041	12.6062	24hpi_peak_748a
Pf3D7_03_v3	375803	376418	616	376266	161	8.48969	1.6256	7.55481	24hpi_peak_748b
Pf3D7_03_v3	379127	381442	2316	379401	182	22.9277	2.28966	21.0886	24hpi_peak_749a
Pf3D7_03_v3	379127	381442	2316	379635	180	19.1384	2.11253	17.6001	24hpi_peak_749b
Pf3D7_03_v3	379127	381442	2316	380176	141	11.8276	1.89354	10.7231	24hpi_peak_749c
Pf3D7_03_v3	379127	381442	2316	380538	143	10.1886	1.78336	9.16819	24hpi_peak_749d
Pf3D7_03_v3	379127	381442	2316	381063	178	12.6038	1.79619	11.4586	24hpi_peak_749e
Pf3D7_03_v3	381656	382198	543	381779	121	6.93788	1.64488	6.08051	24hpi_peak_750a
Pf3D7_03_v3	381656	382198	543	382047	141	15.9746	2.15213	14.6395	24hpi_peak_750b
Pf3D7_03_v3	382339	382911	573	382489	158	15.1666	2.01005	13.8788	24hpi_peak_751a
Pf3D7_03_v3	382339	382911	573	382786	146	9.26591	1.7157	8.29274	24hpi_peak_751b
Pf3D7_03_v3	385000	385212	213	385122	153	10.1844	1.74711	9.16433	24hpi_peak_752
Pf3D7_03_v3	389756	390730	975	389918	172	11.915	1.78003	10.8066	24hpi_peak_753a
Pf3D7_03_v3	389756	390730	975	390518	182	21.0979	2.19918	19.4154	24hpi_peak_753b
Pf3D7_03_v3	391091	391362	272	391210	178	15.8383	1.95769	14.5113	24hpi_peak_754
Pf3D7_03_v3	391874	392353	480	392071	184	20.8333	2.17592	19.1711	24hpi_peak_755
Pf3D7_03_v3	393523	393936	414	393663	145	9.84188	1.75453	8.83941	24hpi_peak_756
Pf3D7_03_v3	398319	398715	397	398517	147	13.2494	1.95215	12.0687	24hpi_peak_757
Pf3D7_03_v3	399355	399940	586	399703	149	17.4664	2.19251	16.0398	24hpi_peak_758
Pf3D7_03_v3	400125	400519	395	400331	168	21.0925	2.27856	19.4106	24hpi_peak_759
Pf3D7_03_v3	403657	405447	1791	404005	147	9.78742	1.74411	8.78787	24hpi_peak_760a
Pf3D7_03_v3	403657	405447	1791	404390	164	19.6459	2.22463	18.0709	24hpi_peak_760b
Pf3D7_03_v3	403657	405447	1791	405243	187	16.7719	1.96766	15.3889	24hpi_peak_760c
Pf3D7_03_v3	407989	408352	364	408133	169	13.2353	1.85926	12.0565	24hpi_peak_761
Pf3D7_03_v3	409860	410084	225	409971	162	15.8968	2.03107	14.5665	24hpi_peak_762
Pf3D7_03_v3	412925	413137	213	413025	129	9.16145	1.77239	8.19332	24hpi_peak_763
Pf3D7_03_v3	414899	415126	228	415002	142	6.90007	1.57815	6.04513	24hpi_peak_764
Pf3D7_03_v3	422447	423386	940	422576	143	10.6659	1.81289	9.62137	24hpi_peak_765a
Pf3D7_03_v3	422447	423386	940	422855	143	9.33874	1.7305	8.36124	24hpi_peak_765b
Pf3D7_03_v3	422447	423386	940	423249	165	18.6735	2.16608	17.1684	24hpi_peak_765c
Pf3D7_03_v3	423540	424036	497	423683	178	22.8813	2.31093	21.0459	24hpi_peak_766
Pf3D7_03_v3	428350	428932	583	428580	164	13.1203	1.8719	11.947	24hpi_peak_767
Pf3D7_03_v3	429467	430011	545	429648	182	29.8921	2.6431	27.2636	24hpi_peak_768
Pf3D7_03_v3	430190	430573	384	430394	199	17.8983	1.97434	16.4438	24hpi_peak_769
Pf3D7_03_v3	431569	432098	530	431704	159	12.6837	1.86743	11.534	24hpi_peak_770
Pf3D7_03_v3	432277	432598	322	432414	164	23.5045	2.43754	21.6135	24hpi_peak_771
Pf3D7_03_v3	434444	434982	539	434594	171	22.204	2.31901	20.4291	24hpi_peak_772
Pf3D7_03_v3	435179	435417	239	435306	142	15.0798	2.0902	13.7967	24hpi_peak_773
Pf3D7_03_v3	437372	438030	659	437500	168	15.3146	1.97247	14.0172	24hpi_peak_774a
Pf3D7_03_v3	437372	438030	659	437893	172	18.94	2.1425	17.4149	24hpi_peak_774b
Pf3D7_03_v3	439835	440229	395	440073	135	9.56023	1.77462	8.57202	24hpi_peak_775
Pf3D7_03_v3	443650	444464	815	443846	200	29.3722	2.48927	26.8149	24hpi_peak_776a
Pf3D7_03_v3	443650	444464	815	444252	171	13.4734	1.86437	12.2812	24hpi_peak_776b
Pf3D7_03_v3	448624	448832	209	448803	138	8.64951	1.70408	7.70675	24hpi_peak_777
Pf3D7_03_v3	449873	450107	235	449998	164	16.8506	2.07298	15.4636	24hpi_peak_778
Pf3D7_03_v3	450314	451404	1091	450516	197	26.211	2.36078	24.0376	24hpi_peak_779a
Pf3D7_03_v3	450314	451404	1091	451166	176	20.7614	2.21459	19.1049	24hpi_peak_779b
Pf3D7_03_v3	452893	453253	361	453077	196	26.2297	2.36742	24.0535	24hpi_peak_780
Pf3D7_03_v3	455431	455976	546	455530	124	6.1994	1.58023	5.37904	24hpi_peak_781a
Pf3D7_03_v3	455431	455976	546	455775	146	10.6838	1.80216	9.63871	24hpi_peak_781b
Pf3D7_03_v3	456028	457087	1060	456173	139	11.6519	1.89176	10.5568	24hpi_peak_782a
Pf3D7_03_v3	456028	457087	1060	456483	152	15.5591	2.06284	14.2483	24hpi_peak_782b
Pf3D7_03_v3	456028	457087	1060	456925	140	8.34796	1.67787	7.42019	24hpi_peak_782c
Pf3D7_03_v3	457937	458179	243	458094	142	6.26599	1.53634	5.44269	24hpi_peak_783
Pf3D7_03_v3	463959	464250	292	464099	143	11.4147	1.85907	10.3316	24hpi_peak_784
Pf3D7_03_v3	464687	464950	264	464818	136	5.50508	1.49834	4.72078	24hpi_peak_785
Pf3D7_03_v3	466555	466779	225	466651	109	6.54874	1.6597	5.71122	24hpi_peak_786
Pf3D7_03_v3	467284	467862	579	467490	131	12.3389	1.97692	11.2075	24hpi_peak_787a
Pf3D7_03_v3	467284	467862	579	467690	127	6.8479	1.61816	5.99536	24hpi_peak_787b
Pf3D7_03_v3	468051	468410	360	468245	137	9.50084	1.7629	8.51555	24hpi_peak_788
Pf3D7_03_v3	470874	472272	1399	470988	117	6.0508	1.59095	5.23824	24hpi_peak_789a
Pf3D7_03_v3	470874	472272	1399	471482	187	25.7061	2.39659	23.587	24hpi_peak_789b
Pf3D7_03_v3	470874	472272	1399	471911	130	7.52571	1.65608	6.63899	24hpi_peak_789c
Pf3D7_03_v3	470874	472272	1399	472141	116	4.61792	1.4791	3.87889	24hpi_peak_789d
Pf3D7_03_v3	475259	475476	218	475348	115	3.00693	1.34102	2.35641	24hpi_peak_790
Pf3D7_03_v3	477980	478309	330	478177	139	9.72935	1.76986	8.73239	24hpi_peak_791
Pf3D7_03_v3	478887	479104	218	478986	133	5.13806	1.47883	4.37258	24hpi_peak_792
Pf3D7_03_v3	480299	481000	702	480609	179	23.7462	2.34877	21.8305	24hpi_peak_793
Pf3D7_03_v3	481330	481578	249	481459	139	6.08106	1.53115	5.26713	24hpi_peak_794
Pf3D7_03_v3	481783	482208	426	481930	171	15.152	1.95131	13.8651	24hpi_peak_795
Pf3D7_03_v3	482392	483011	620	482854	202	26.0306	2.32468	23.8814	24hpi_peak_796
Pf3D7_03_v3	489395	489987	593	489566	168	24.2326	2.44846	22.2705	24hpi_peak_797
Pf3D7_03_v3	490894	491970	1077	491056	167	17.6759	2.10198	16.2362	24hpi_peak_798a
Pf3D7_03_v3	490894	491970	1077	491310	166	19.9071	2.22691	18.3141	24hpi_peak_798b
Pf3D7_03_v3	490894	491970	1077	491851	140	4.78109	1.43861	4.03515	24hpi_peak_798c
Pf3D7_03_v3	492163	492451	289	492300	188	21.878	2.2059	20.132	24hpi_peak_799
Pf3D7_03_v3	492563	494324	1762	492770	163	9.42928	1.67328	8.4476	24hpi_peak_800a
Pf3D7_03_v3	492563	494324	1762	493021	168	15.6045	1.98773	14.2911	24hpi_peak_800b
Pf3D7_03_v3	492563	494324	1762	493253	149	9.19797	1.70173	8.22777	24hpi_peak_800c
Pf3D7_03_v3	492563	494324	1762	493546	160	12.9656	1.8791	11.8004	24hpi_peak_800d
Pf3D7_03_v3	492563	494324	1762	493859	126	6.44612	1.59228	5.61368	24hpi_peak_800e
Pf3D7_03_v3	492563	494324	1762	494200	152	9.13458	1.68851	8.1677	24hpi_peak_800f
Pf3D7_03_v3	494629	494898	270	494740	136	5.31664	1.48499	4.54165	24hpi_peak_801
Pf3D7_03_v3	495465	495736	272	495572	125	8.4107	1.73654	7.48015	24hpi_peak_802
Pf3D7_03_v3	495947	496368	422	496066	148	14.6632	2.03143	13.404	24hpi_peak_803
Pf3D7_03_v3	500092	500306	215	500266	127	6.61615	1.60151	5.77518	24hpi_peak_804
Pf3D7_03_v3	500706	500992	287	500824	124	5.93793	1.56077	5.13141	24hpi_peak_805
Pf3D7_03_v3	501860	502091	232	501963	140	8.87006	1.71135	7.91657	24hpi_peak_806
Pf3D7_03_v3	502983	503198	216	503079	152	8.62972	1.65842	7.68793	24hpi_peak_807
Pf3D7_03_v3	504877	505244	368	505117	142	6.47236	1.55003	5.63861	24hpi_peak_808
Pf3D7_03_v3	506852	507072	221	506964	148	7.7329	1.61506	6.83574	24hpi_peak_809
Pf3D7_03_v3	507264	507519	256	507389	161	12.6022	1.85517	11.4571	24hpi_peak_810
Pf3D7_03_v3	507810	508447	638	508096	173	15.0485	1.93785	13.767	24hpi_peak_811
Pf3D7_03_v3	508604	508853	250	508738	144	9.3139	1.72547	8.33771	24hpi_peak_812
Pf3D7_03_v3	510167	510420	254	510287	133	11.3923	1.90374	10.3102	24hpi_peak_813
Pf3D7_03_v3	512247	512849	603	512366	134	10.5019	1.84055	9.46565	24hpi_peak_814
Pf3D7_03_v3	513710	513961	252	513832	162	14.22	1.93966	12.9866	24hpi_peak_815
Pf3D7_03_v3	514855	515075	221	514968	164	14.819	1.96346	13.5509	24hpi_peak_816
Pf3D7_03_v3	515268	515469	202	515419	115	5.80358	1.57798	5.00341	24hpi_peak_817
Pf3D7_03_v3	516030	516333	304	516187	202	16.0457	1.88177	14.7066	24hpi_peak_818
Pf3D7_03_v3	517526	517768	243	517649	133	5.91405	1.53452	5.10869	24hpi_peak_819
Pf3D7_03_v3	519173	519618	446	519421	169	11.4299	1.76409	10.3463	24hpi_peak_820
Pf3D7_03_v3	520304	520516	213	520398	153	9.63804	1.71511	8.64564	24hpi_peak_821
Pf3D7_03_v3	522515	522871	357	522727	157	8.31091	1.62569	7.38497	24hpi_peak_822
Pf3D7_03_v3	524163	524480	318	524307	138	7.40106	1.62233	6.52096	24hpi_peak_823
Pf3D7_03_v3	525050	525607	558	525148	111	8.46662	1.80396	7.53305	24hpi_peak_824a
Pf3D7_03_v3	525050	525607	558	525486	145	11.6538	1.86509	10.5582	24hpi_peak_824b
Pf3D7_03_v3	525803	526044	242	525931	133	7.97387	1.67658	7.06447	24hpi_peak_825
Pf3D7_03_v3	529645	530148	504	529810	149	8.93792	1.686	7.98103	24hpi_peak_826a
Pf3D7_03_v3	529645	530148	504	530019	178	11.1937	1.72503	10.1221	24hpi_peak_826b
Pf3D7_03_v3	530537	530780	244	530649	138	13.4017	2.0076	12.2131	24hpi_peak_827
Pf3D7_03_v3	534954	535191	238	535081	141	10.2527	1.79514	9.22919	24hpi_peak_828
Pf3D7_03_v3	536378	536614	237	536553	133	10.541	1.84763	9.50282	24hpi_peak_829
Pf3D7_03_v3	536768	536996	229	536876	133	6.33269	1.56397	5.50607	24hpi_peak_830
Pf3D7_03_v3	538173	538398	226	538272	140	10.8992	1.83987	9.84279	24hpi_peak_831
Pf3D7_03_v3	540608	541352	745	540909	130	5.14481	1.48617	4.3789	24hpi_peak_832a
Pf3D7_03_v3	540608	541352	745	541168	169	12.9199	1.84269	11.7572	24hpi_peak_832b
Pf3D7_03_v3	541597	541993	397	541797	182	25.9344	2.44027	23.7954	24hpi_peak_833
Pf3D7_03_v3	542151	542351	201	542247	132	9.65491	1.79319	8.6616	24hpi_peak_834
Pf3D7_03_v3	543180	543433	254	543279	157	10.0815	1.72802	9.06691	24hpi_peak_835
Pf3D7_03_v3	546008	546209	202	546119	144	7.32417	1.60023	6.44776	24hpi_peak_836
Pf3D7_03_v3	547488	547713	226	547658	128	4.96369	1.47726	4.20743	24hpi_peak_837
Pf3D7_03_v3	549494	550075	582	549627	124	6.79546	1.62412	5.94555	24hpi_peak_838a
Pf3D7_03_v3	549494	550075	582	549952	157	10.3561	1.74369	9.32755	24hpi_peak_838b
Pf3D7_03_v3	550334	550568	235	550477	135	11.3736	1.8928	10.2932	24hpi_peak_839
Pf3D7_03_v3	552428	552715	288	552546	170	12.8821	1.83716	11.7221	24hpi_peak_840
Pf3D7_03_v3	553168	553375	208	553265	152	13.6903	1.95452	12.4855	24hpi_peak_841
Pf3D7_03_v3	556400	556823	424	556509	136	9.53019	1.7687	8.54344	24hpi_peak_842a
Pf3D7_03_v3	556400	556823	424	556720	137	7.1813	1.61066	6.31175	24hpi_peak_842b
Pf3D7_03_v3	556911	557174	264	557049	126	5.54945	1.5262	4.76215	24hpi_peak_843
Pf3D7_03_v3	559300	559608	309	559456	164	10.7261	1.74192	9.67876	24hpi_peak_844
Pf3D7_03_v3	559817	560062	246	559934	130	6.80867	1.60601	5.95805	24hpi_peak_845
Pf3D7_03_v3	562329	562547	219	562480	139	8.6275	1.69922	7.68587	24hpi_peak_846
Pf3D7_03_v3	567775	568122	348	567997	114	5.42231	1.5505	4.6413	24hpi_peak_847
Pf3D7_03_v3	568297	568857	561	568434	165	17.8294	2.12059	16.3786	24hpi_peak_848a
Pf3D7_03_v3	568297	568857	561	568738	154	13.9377	1.95949	12.7188	24hpi_peak_848b
Pf3D7_03_v3	575674	575883	210	575771	136	11.3883	1.889	10.3063	24hpi_peak_849
Pf3D7_03_v3	576622	576860	239	576731	162	8.95218	1.64924	7.9948	24hpi_peak_850
Pf3D7_03_v3	579558	580117	560	579887	202	24.1504	2.24032	22.1959	24hpi_peak_851
Pf3D7_03_v3	586549	586757	209	586655	137	6.953	1.59535	6.09499	24hpi_peak_852
Pf3D7_03_v3	589025	590199	1175	589278	186	13.2308	1.80213	12.0522	24hpi_peak_853a
Pf3D7_03_v3	589025	590199	1175	589729	157	13.8496	1.94093	12.6364	24hpi_peak_853b
Pf3D7_03_v3	589025	590199	1175	590079	142	9.36418	1.73563	8.3854	24hpi_peak_853c
Pf3D7_03_v3	590312	590690	379	590449	155	9.07542	1.676	8.11129	24hpi_peak_854
Pf3D7_03_v3	590997	592552	1556	591445	176	12.971	1.82119	11.8057	24hpi_peak_855a
Pf3D7_03_v3	590997	592552	1556	592057	199	18.6269	2.00691	17.1237	24hpi_peak_855b
Pf3D7_03_v3	590997	592552	1556	592247	202	19.9506	2.05396	18.3555	24hpi_peak_855c
Pf3D7_03_v3	604621	604902	282	604730	143	7.3361	1.60374	6.459	24hpi_peak_856
Pf3D7_03_v3	612894	613304	411	613127	179	15.4374	1.93385	14.1335	24hpi_peak_857
Pf3D7_03_v3	616509	619139	2631	616668	199	25.3954	2.3121	23.3144	24hpi_peak_858a
Pf3D7_03_v3	616509	619139	2631	617389	228	42.8476	2.89498	37.8783	24hpi_peak_858b
Pf3D7_03_v3	616509	619139	2631	618046	178	19.2945	2.13006	17.7443	24hpi_peak_858c
Pf3D7_03_v3	616509	619139	2631	618579	165	15.4868	1.99488	14.1804	24hpi_peak_858d
Pf3D7_03_v3	616509	619139	2631	619014	134	10.2402	1.82339	9.21735	24hpi_peak_858e
Pf3D7_03_v3	619255	620011	757	619487	160	16.982	2.10084	15.5863	24hpi_peak_859
Pf3D7_03_v3	620085	620518	434	620244	143	12.8048	1.94451	11.6489	24hpi_peak_860
Pf3D7_03_v3	620727	622928	2202	621245	193	26.7006	2.40748	24.4752	24hpi_peak_861a
Pf3D7_03_v3	620727	622928	2202	621552	185	19.987	2.13001	18.3888	24hpi_peak_861b
Pf3D7_03_v3	620727	622928	2202	621990	183	22.3568	2.25577	20.5691	24hpi_peak_861c
Pf3D7_03_v3	620727	622928	2202	622465	202	33.0788	2.64889	29.9763	24hpi_peak_861d
Pf3D7_03_v3	633211	633567	357	633441	152	9.13458	1.68851	8.1677	24hpi_peak_862
Pf3D7_03_v3	635603	636041	439	635812	219	36.1807	2.6702	32.5618	24hpi_peak_863
Pf3D7_03_v3	636354	637594	1241	636803	188	21.0068	2.16436	19.3317	24hpi_peak_864a
Pf3D7_03_v3	636354	637594	1241	637379	126	8.39588	1.73149	7.46591	24hpi_peak_864b
Pf3D7_03_v3	638283	638613	331	638432	144	18.1323	2.2665	16.6627	24hpi_peak_865
Pf3D7_03_v3	641454	641800	347	641603	178	18.4769	2.08918	16.9853	24hpi_peak_866
Pf3D7_03_v3	645040	645288	249	645174	143	10.4849	1.8017	9.44947	24hpi_peak_867
Pf3D7_03_v3	646049	646352	304	646200	151	6.21859	1.51277	5.39759	24hpi_peak_868
Pf3D7_03_v3	646603	646849	247	646737	155	7.87447	1.60512	6.97074	24hpi_peak_869
Pf3D7_03_v3	648977	649340	364	649129	172	18.4402	2.11664	16.9503	24hpi_peak_870
Pf3D7_03_v3	652639	653215	577	652799	166	12.1084	1.81017	10.9896	24hpi_peak_871
Pf3D7_03_v3	654404	654667	264	654543	187	13.4958	1.81176	12.3023	24hpi_peak_872
Pf3D7_03_v3	655246	655524	279	655394	139	8.6275	1.69922	7.68587	24hpi_peak_873
Pf3D7_03_v3	660483	660731	249	660610	157	15.2287	2.01839	13.9376	24hpi_peak_874
Pf3D7_03_v3	662702	663224	523	662906	181	23.5175	2.32498	21.6248	24hpi_peak_875
Pf3D7_03_v3	663958	664163	206	664059	130	7.28066	1.63905	6.40613	24hpi_peak_876
Pf3D7_03_v3	664466	664890	425	664751	152	12.3309	1.87572	11.1998	24hpi_peak_877
Pf3D7_03_v3	666980	667377	398	667121	150	12.091	1.87005	10.9727	24hpi_peak_878
Pf3D7_03_v3	669881	670477	597	670190	175	20.8556	2.22497	19.1907	24hpi_peak_879
Pf3D7_03_v3	670643	670867	225	670760	140	10.589	1.82034	9.54816	24hpi_peak_880
Pf3D7_03_v3	674501	674783	283	674680	126	7.34704	1.65719	6.4695	24hpi_peak_881
Pf3D7_03_v3	675238	675667	430	675517	166	15.797	2.0069	14.472	24hpi_peak_882
Pf3D7_03_v3	677826	678097	272	677949	152	13.3397	1.9342	12.1547	24hpi_peak_883
Pf3D7_03_v3	678197	678569	373	678385	170	10.0556	1.68806	9.04239	24hpi_peak_884
Pf3D7_03_v3	679175	679382	208	679307	158	12.7256	1.87373	11.5734	24hpi_peak_885
Pf3D7_03_v3	686216	686567	352	686395	204	23.0776	2.18316	21.2255	24hpi_peak_886
Pf3D7_03_v3	686847	687484	638	687088	177	23.4834	2.34786	21.5933	24hpi_peak_887
Pf3D7_03_v3	687721	687930	210	687820	119	7.34752	1.68283	6.46995	24hpi_peak_888
Pf3D7_03_v3	688823	689128	306	689017	138	4.95283	1.45481	4.1978	24hpi_peak_889
Pf3D7_03_v3	689342	689575	234	689456	166	6.73716	1.51346	5.89006	24hpi_peak_890
Pf3D7_03_v3	690083	690985	903	690353	177	19.7981	2.16043	18.2137	24hpi_peak_891a
Pf3D7_03_v3	690083	690985	903	690796	146	6.86321	1.56548	6.00994	24hpi_peak_891b
Pf3D7_03_v3	691151	692135	985	691272	133	8.76827	1.72997	7.8193	24hpi_peak_892a
Pf3D7_03_v3	691151	692135	985	691685	161	16.2721	2.05653	14.9195	24hpi_peak_892b
Pf3D7_03_v3	691151	692135	985	691949	190	20.4223	2.12718	18.7907	24hpi_peak_892c
Pf3D7_03_v3	692268	693029	762	692656	193	24.1324	2.28619	22.1785	24hpi_peak_893
Pf3D7_03_v3	693694	694024	331	693800	118	5.73585	1.56319	4.93904	24hpi_peak_894
Pf3D7_03_v3	694475	694880	406	694719	148	9.2201	1.7063	8.24897	24hpi_peak_895
Pf3D7_03_v3	699569	699791	223	699674	123	9.49325	1.82211	8.50843	24hpi_peak_896
Pf3D7_03_v3	700150	700354	205	700287	125	9.66746	1.82504	8.67382	24hpi_peak_897
Pf3D7_03_v3	700573	700928	356	700791	159	11.4458	1.7984	10.3614	24hpi_peak_898
Pf3D7_03_v3	701727	702047	321	701901	155	14.977	2.01399	13.6998	24hpi_peak_899
Pf3D7_03_v3	703170	703598	429	703416	188	22.3251	2.22727	20.5399	24hpi_peak_900
Pf3D7_03_v3	704813	705412	600	704945	164	15.1792	1.98286	13.8903	24hpi_peak_901a
Pf3D7_03_v3	704813	705412	600	705266	128	5.53875	1.5202	4.75206	24hpi_peak_901b
Pf3D7_03_v3	706355	706563	209	706448	121	8.94294	1.79186	7.98566	24hpi_peak_902
Pf3D7_03_v3	712709	713153	445	712932	180	23.1437	2.31221	21.2861	24hpi_peak_903
Pf3D7_03_v3	713679	714207	529	713777	106	5.95942	1.62248	5.15175	24hpi_peak_904a
Pf3D7_03_v3	713679	714207	529	714031	148	12.5095	1.90342	11.3692	24hpi_peak_904b
Pf3D7_03_v3	717618	717940	323	717740	131	12.7006	2.00107	11.5505	24hpi_peak_905
Pf3D7_03_v3	718814	719260	447	718922	142	12.1168	1.90688	10.9976	24hpi_peak_906
Pf3D7_03_v3	719833	720240	408	720004	167	19.8123	2.21595	18.2257	24hpi_peak_907
Pf3D7_03_v3	720868	721163	296	721008	172	20.6905	2.23347	19.039	24hpi_peak_908
Pf3D7_03_v3	725478	725927	450	725724	172	17.7114	2.079	16.2702	24hpi_peak_909
Pf3D7_03_v3	729271	729525	255	729421	121	9.97178	1.86622	8.96264	24hpi_peak_910
Pf3D7_03_v3	730421	730843	423	730654	179	20.0569	2.16312	18.4534	24hpi_peak_911
Pf3D7_03_v3	732592	732827	236	732737	145	11.3349	1.84571	10.2564	24hpi_peak_912
Pf3D7_03_v3	735573	736114	542	735671	135	10.3395	1.82554	9.31194	24hpi_peak_913a
Pf3D7_03_v3	735573	736114	542	735938	143	5.86365	1.50714	5.06078	24hpi_peak_913b
Pf3D7_03_v3	737615	737908	294	737753	152	8.87944	1.67333	7.92531	24hpi_peak_914
Pf3D7_03_v3	738212	738529	318	738448	133	5.51611	1.50616	4.73068	24hpi_peak_915
Pf3D7_03_v3	738602	738807	206	738740	125	4.78573	1.4706	4.03897	24hpi_peak_916
Pf3D7_03_v3	739706	740139	434	739915	167	12.0746	1.80493	10.9572	24hpi_peak_917
Pf3D7_03_v3	740329	740688	360	740518	118	6.26735	1.60443	5.44379	24hpi_peak_918
Pf3D7_03_v3	744270	745078	809	744514	163	11.9099	1.80991	10.8017	24hpi_peak_919a
Pf3D7_03_v3	744270	745078	809	744919	166	17.7519	2.11119	16.3062	24hpi_peak_919b
Pf3D7_03_v3	748487	748902	416	748671	135	9.2731	1.75579	8.29939	24hpi_peak_920
Pf3D7_03_v3	749156	750539	1384	749468	167	20.0829	2.23047	18.4766	24hpi_peak_921a
Pf3D7_03_v3	749156	750539	1384	750048	174	26.2965	2.51561	24.1167	24hpi_peak_921b
Pf3D7_03_v3	750647	751543	897	750958	175	19.9701	2.17966	18.374	24hpi_peak_922a
Pf3D7_03_v3	750647	751543	897	751363	167	20.0829	2.23047	18.4766	24hpi_peak_922b
Pf3D7_03_v3	752078	752355	278	752220	146	14.2586	2.01773	13.0223	24hpi_peak_923
Pf3D7_03_v3	752528	753314	787	752693	147	7.07004	1.57613	6.20645	24hpi_peak_924
Pf3D7_03_v3	753581	754259	679	753974	166	12.4122	1.82645	11.2771	24hpi_peak_925
Pf3D7_03_v3	754378	755857	1480	754596	160	17.3932	2.12362	15.9703	24hpi_peak_926a
Pf3D7_03_v3	754378	755857	1480	754930	153	13.9925	1.96729	12.7708	24hpi_peak_926b
Pf3D7_03_v3	754378	755857	1480	755250	140	8.09588	1.66161	7.18087	24hpi_peak_926c
Pf3D7_03_v3	754378	755857	1480	755681	193	18.6238	2.03046	17.1212	24hpi_peak_926d
Pf3D7_03_v3	757410	757925	516	757590	166	18.1662	2.13336	16.6933	24hpi_peak_927
Pf3D7_03_v3	764755	764969	215	764862	137	10.3901	1.82025	9.35957	24hpi_peak_928
Pf3D7_03_v3	765147	765503	357	765296	153	13.2894	1.92682	12.1067	24hpi_peak_929
Pf3D7_03_v3	767678	767985	308	767832	131	7.26522	1.63474	6.39134	24hpi_peak_930
Pf3D7_03_v3	769149	769431	283	769291	137	10.7006	1.8402	9.65451	24hpi_peak_931
Pf3D7_03_v3	770581	770854	274	770700	165	16.6238	2.05581	15.2495	24hpi_peak_932
Pf3D7_03_v3	771474	772061	588	771648	171	16.996	2.04676	15.5994	24hpi_peak_933a
Pf3D7_03_v3	771474	772061	588	771960	121	3.04217	1.33429	2.39029	24hpi_peak_933b
Pf3D7_03_v3	774158	774391	234	774266	121	6.50729	1.6127	5.67171	24hpi_peak_934
Pf3D7_03_v3	775311	775643	333	775518	168	12.0414	1.79977	10.9259	24hpi_peak_935
Pf3D7_03_v3	776110	776873	764	776236	161	13.2502	1.89077	12.0692	24hpi_peak_936a
Pf3D7_03_v3	776110	776873	764	776617	120	6.75911	1.63502	5.91084	24hpi_peak_936b
Pf3D7_03_v3	776110	776873	764	776761	116	6.06228	1.59515	5.2492	24hpi_peak_936c
Pf3D7_03_v3	777165	777376	212	777257	104	3.09372	1.37011	2.43832	24hpi_peak_937
Pf3D7_03_v3	779699	780164	466	779951	152	8.87944	1.67333	7.92531	24hpi_peak_938
Pf3D7_03_v3	780599	781124	526	780794	128	8.78935	1.7509	7.83987	24hpi_peak_939a
Pf3D7_03_v3	780599	781124	526	781001	144	11.0599	1.83307	9.99502	24hpi_peak_939b
Pf3D7_03_v3	781412	782067	656	781740	170	20.4293	2.23133	18.7968	24hpi_peak_940
Pf3D7_03_v3	783508	783782	275	783644	129	7.79643	1.67833	6.89622	24hpi_peak_941
Pf3D7_03_v3	784411	785298	888	784592	159	15.1057	2.00189	13.8208	24hpi_peak_942a
Pf3D7_03_v3	784411	785298	888	784736	164	12.486	1.83762	11.3471	24hpi_peak_942b
Pf3D7_03_v3	784411	785298	888	785092	141	11.3685	1.86492	10.2881	24hpi_peak_942c
Pf3D7_03_v3	785892	786201	310	786053	164	10.4525	1.72694	9.41865	24hpi_peak_943
Pf3D7_03_v3	788505	788807	303	788642	153	6.60496	1.53268	5.76459	24hpi_peak_944
Pf3D7_03_v3	789902	790143	242	790033	154	7.88671	1.60843	6.98217	24hpi_peak_945
Pf3D7_03_v3	790756	790957	202	790841	102	3.39688	1.40428	2.72449	24hpi_peak_946
Pf3D7_03_v3	792816	793044	229	792913	140	7.60901	1.63003	6.71827	24hpi_peak_947
Pf3D7_03_v3	795838	796237	400	796035	175	11.268	1.73742	10.1928	24hpi_peak_948
Pf3D7_03_v3	796477	796708	232	796599	100	3.39205	1.40858	2.72015	24hpi_peak_949
Pf3D7_03_v3	797074	798000	927	797255	140	13.9346	2.03022	12.7164	24hpi_peak_950a
Pf3D7_03_v3	797074	798000	927	797628	181	25.02	2.40062	22.977	24hpi_peak_950b
Pf3D7_03_v3	798347	798565	219	798445	143	12.0702	1.89939	10.953	24hpi_peak_951
Pf3D7_03_v3	798836	799349	514	799005	169	17.9322	2.10535	16.4754	24hpi_peak_952
Pf3D7_03_v3	799655	800600	946	799866	175	19.1169	2.13616	17.58	24hpi_peak_953a
Pf3D7_03_v3	799655	800600	946	800240	120	5.62995	1.54898	4.83866	24hpi_peak_953b
Pf3D7_03_v3	799655	800600	946	800482	117	4.61587	1.47639	3.87711	24hpi_peak_953c
Pf3D7_03_v3	800886	801112	227	800996	145	11.6538	1.86509	10.5582	24hpi_peak_954
Pf3D7_03_v3	802261	802655	395	802418	176	11.5177	1.74729	10.4298	24hpi_peak_955
Pf3D7_03_v3	803597	804050	454	803885	175	14.61	1.90773	13.3532	24hpi_peak_956
Pf3D7_03_v3	805607	805810	204	805705	123	4.09309	1.42	3.38033	24hpi_peak_957
Pf3D7_03_v3	807237	807681	445	807356	152	11.6931	1.83865	10.5956	24hpi_peak_958
Pf3D7_03_v3	811290	812319	1030	811495	167	14.3146	1.92388	13.075	24hpi_peak_959a
Pf3D7_03_v3	811290	812319	1030	811894	131	8.17034	1.69694	7.25211	24hpi_peak_959b
Pf3D7_03_v3	811290	812319	1030	812268	107	4.64632	1.50621	3.90476	24hpi_peak_959c
Pf3D7_03_v3	812543	813401	859	812701	175	31.8492	2.80882	28.9365	24hpi_peak_960a
Pf3D7_03_v3	812543	813401	859	813247	141	13.2227	1.98039	12.0442	24hpi_peak_960b
Pf3D7_03_v3	816288	816855	568	816649	157	12.1278	1.84408	11.0078	24hpi_peak_961
Pf3D7_03_v3	818437	818684	248	818574	139	12.6143	1.95249	11.4681	24hpi_peak_962
Pf3D7_03_v3	823588	824094	507	823756	168	16.425	2.03093	15.0634	24hpi_peak_963
Pf3D7_03_v3	824843	825138	296	825011	181	19.8904	2.14478	18.2986	24hpi_peak_964
Pf3D7_03_v3	827765	828103	339	827992	137	8.67212	1.70905	7.72854	24hpi_peak_965
Pf3D7_03_v3	829322	829703	382	829507	164	12.486	1.83762	11.3471	24hpi_peak_966
Pf3D7_03_v3	833820	834021	202	833920	132	4.43743	1.4289	3.70809	24hpi_peak_967
Pf3D7_03_v3	834491	834748	258	834605	134	7.22145	1.62234	6.34993	24hpi_peak_968
Pf3D7_03_v3	842679	842921	243	842790	151	11.7314	1.84486	10.6319	24hpi_peak_969
Pf3D7_03_v3	843379	844249	871	843668	173	19.2809	2.15489	17.7324	24hpi_peak_970a
Pf3D7_03_v3	843379	844249	871	843960	153	11.6555	1.83257	10.5596	24hpi_peak_970b
Pf3D7_03_v3	845723	847288	1566	845900	163	20.2031	2.26128	18.5887	24hpi_peak_971a
Pf3D7_03_v3	845723	847288	1566	846410	133	9.98201	1.81068	8.97271	24hpi_peak_971b
Pf3D7_03_v3	845723	847288	1566	846747	175	21.3109	2.24833	19.6106	24hpi_peak_971c
Pf3D7_03_v3	848263	848507	245	848369	145	13.7226	1.99053	12.5165	24hpi_peak_972
Pf3D7_03_v3	848605	849723	1119	848799	148	12.7808	1.91955	11.6261	24hpi_peak_973a
Pf3D7_03_v3	848605	849723	1119	849080	161	13.5839	1.90909	12.3855	24hpi_peak_973b
Pf3D7_03_v3	849944	851237	1294	850457	168	13.276	1.86509	12.0944	24hpi_peak_974a
Pf3D7_03_v3	849944	851237	1294	851065	174	11.5718	1.75605	10.4816	24hpi_peak_974b
Pf3D7_03_v3	851289	852085	797	851470	155	11.8914	1.83838	10.784	24hpi_peak_975a
Pf3D7_03_v3	851289	852085	797	851834	142	11.7827	1.8862	10.6804	24hpi_peak_975b
Pf3D7_03_v3	852648	853151	504	852822	161	20.3161	2.28023	18.6943	24hpi_peak_976
Pf3D7_03_v3	853641	854335	695	853742	121	6.93788	1.64488	6.08051	24hpi_peak_977a
Pf3D7_03_v3	853641	854335	695	853930	102	3.83561	1.44643	3.1389	24hpi_peak_977b
Pf3D7_03_v3	853641	854335	695	854188	149	15.3743	2.06824	14.0737	24hpi_peak_977c
Pf3D7_03_v3	854621	854912	292	854773	140	13.281	1.98925	12.099	24hpi_peak_978
Pf3D7_03_v3	855061	855486	426	855229	143	15.7598	2.12627	14.4368	24hpi_peak_979
Pf3D7_03_v3	855695	855987	293	855823	157	15.9988	2.0617	14.6615	24hpi_peak_980
Pf3D7_03_v3	856208	856539	332	856333	135	10.4637	1.83364	9.42949	24hpi_peak_981
Pf3D7_03_v3	856667	857476	810	857268	190	30.3325	2.60404	27.64	24hpi_peak_982
Pf3D7_03_v3	866230	866461	232	866417	132	6.34151	1.56734	5.51433	24hpi_peak_983
Pf3D7_03_v3	870917	871214	298	871059	169	14.5588	1.92862	13.3059	24hpi_peak_984
Pf3D7_03_v3	871404	872344	941	871579	163	21.6424	2.34089	19.9141	24hpi_peak_985a
Pf3D7_03_v3	871404	872344	941	872137	202	26.0306	2.32468	23.8814	24hpi_peak_985b
Pf3D7_03_v3	875731	875963	233	875852	151	11.4201	1.82664	10.3367	24hpi_peak_986
Pf3D7_03_v3	878815	879019	205	878914	132	10.2648	1.83384	9.24084	24hpi_peak_987
Pf3D7_03_v3	882525	882850	326	882687	196	20.3733	2.09796	18.7467	24hpi_peak_988
Pf3D7_03_v3	884362	884779	418	884624	183	12.1656	1.75928	11.044	24hpi_peak_989
Pf3D7_03_v3	887126	887497	372	887305	159	12.0523	1.83226	10.9359	24hpi_peak_990
Pf3D7_03_v3	894787	895067	281	894884	132	8.52055	1.71706	7.58415	24hpi_peak_991
Pf3D7_03_v3	895120	895750	631	895266	165	16.6238	2.05581	15.2495	24hpi_peak_992a
Pf3D7_03_v3	895120	895750	631	895648	113	6.93105	1.67436	6.07402	24hpi_peak_992b
Pf3D7_03_v3	897396	897696	301	897573	125	7.61894	1.68019	6.72778	24hpi_peak_993
Pf3D7_03_v3	898061	898554	494	898160	121	6.93788	1.64488	6.08051	24hpi_peak_994a
Pf3D7_03_v3	898061	898554	494	898382	115	4.81014	1.49758	4.06074	24hpi_peak_994b
Pf3D7_03_v3	898601	899106	506	898811	152	9.93361	1.73576	8.92612	24hpi_peak_995
Pf3D7_03_v3	901702	901916	215	901798	119	5.59537	1.54922	4.80561	24hpi_peak_996
Pf3D7_03_v3	903052	903349	298	903200	147	9.24272	1.71095	8.2708	24hpi_peak_997
Pf3D7_03_v3	907416	907872	457	907600	176	22.1413	2.28511	20.3718	24hpi_peak_998
Pf3D7_03_v3	909343	909735	393	909510	165	17.4196	2.09855	15.9958	24hpi_peak_999
Pf3D7_03_v3	915716	916084	369	915861	175	19.1169	2.13616	17.58	24hpi_peak_1000
Pf3D7_03_v3	916840	917069	230	916959	140	11.2166	1.85982	10.144	24hpi_peak_1001
Pf3D7_03_v3	917349	918749	1401	917734	156	9.31087	1.68675	8.33499	24hpi_peak_1002a
Pf3D7_03_v3	917349	918749	1401	918183	189	26.0717	2.40195	23.9169	24hpi_peak_1002b
Pf3D7_03_v3	918958	919167	210	919071	137	8.94186	1.72663	7.9846	24hpi_peak_1003
Pf3D7_03_v3	920436	920864	429	920595	174	18.7799	2.12402	17.2663	24hpi_peak_1004
Pf3D7_03_v3	924585	925206	622	924814	191	26.8538	2.42723	24.6118	24hpi_peak_1005
Pf3D7_03_v3	926394	926717	324	926536	135	8.19076	1.68428	7.27131	24hpi_peak_1006
Pf3D7_03_v3	928635	929114	480	928826	226	31.1897	2.41745	28.3747	24hpi_peak_1007
Pf3D7_03_v3	930751	931204	454	931049	183	19.3187	2.1071	17.7669	24hpi_peak_1008
Pf3D7_03_v3	932110	932377	268	932251	119	9.20661	1.82052	8.23634	24hpi_peak_1009
Pf3D7_03_v3	934152	934456	305	934305	123	10.2391	1.87512	9.21644	24hpi_peak_1010
Pf3D7_03_v3	936364	936677	314	936536	149	10.013	1.75071	9.00182	24hpi_peak_1011
Pf3D7_03_v3	938033	939082	1050	938227	193	25.5859	2.35463	23.4823	24hpi_peak_1012a
Pf3D7_03_v3	938033	939082	1050	938634	152	15.1694	2.04023	13.8811	24hpi_peak_1012b
Pf3D7_03_v3	938033	939082	1050	938982	96	3.15594	1.39437	2.49659	24hpi_peak_1012c
Pf3D7_03_v3	943712	943989	278	943840	171	21.533	2.28357	19.8152	24hpi_peak_1013
Pf3D7_03_v3	948312	948774	463	948545	179	13.1691	1.82125	11.9932	24hpi_peak_1014
Pf3D7_03_v3	950122	950430	309	950288	182	19.8094	2.13587	18.2236	24hpi_peak_1015
Pf3D7_03_v3	950680	950972	293	950843	176	16.3091	1.98948	14.9535	24hpi_peak_1016
Pf3D7_03_v3	953056	953360	305	953249	127	8.10037	1.70686	7.18503	24hpi_peak_1017
Pf3D7_03_v3	958139	958393	255	958289	168	8.1759	1.59085	7.25695	24hpi_peak_1018
Pf3D7_03_v3	959805	960132	328	960009	144	11.3743	1.85232	10.2934	24hpi_peak_1019
Pf3D7_03_v3	960491	960774	284	960617	165	18.502	2.15683	17.0079	24hpi_peak_1020
Pf3D7_03_v3	964267	964540	274	964370	100	3.39205	1.40858	2.72015	24hpi_peak_1021
Pf3D7_03_v3	965553	966164	612	965748	167	12.3764	1.82101	11.2428	24hpi_peak_1022a
Pf3D7_03_v3	965553	966164	612	965966	160	9.48719	1.68507	8.50292	24hpi_peak_1022b
Pf3D7_03_v3	972029	972537	509	972231	218	31.7309	2.48452	28.8329	24hpi_peak_1023
Pf3D7_03_v3	973117	973381	265	973238	177	12.3422	1.78615	11.2106	24hpi_peak_1024
Pf3D7_03_v3	974296	974533	238	974408	142	15.3244	2.10538	14.0269	24hpi_peak_1025
Pf3D7_03_v3	977962	978192	231	978098	149	8.43458	1.65541	7.50276	24hpi_peak_1026
Pf3D7_03_v3	980077	980283	207	980190	142	10.2203	1.78919	9.19838	24hpi_peak_1027
Pf3D7_03_v3	980924	981409	486	981068	121	7.44144	1.68217	6.55878	24hpi_peak_1028a
Pf3D7_03_v3	980924	981409	486	981304	138	8.13235	1.67041	7.21556	24hpi_peak_1028b
Pf3D7_03_v3	981570	982450	881	981811	188	24.1937	2.31706	22.2357	24hpi_peak_1029a
Pf3D7_03_v3	981570	982450	881	982292	173	23.4578	2.37227	21.5702	24hpi_peak_1029b
Pf3D7_03_v3	982634	983619	986	982715	108	3.26056	1.37796	2.59532	24hpi_peak_1030a
Pf3D7_03_v3	982634	983619	986	983015	168	11.7473	1.78415	10.6468	24hpi_peak_1030b
Pf3D7_03_v3	982634	983619	986	983437	143	6.05939	1.52022	5.2466	24hpi_peak_1030c
Pf3D7_03_v3	987195	987569	375	987370	148	6.63712	1.54617	5.79534	24hpi_peak_1031
Pf3D7_03_v3	991564	992315	752	991768	166	14.3641	1.9306	13.1216	24hpi_peak_1032a
Pf3D7_03_v3	991564	992315	752	992120	162	13.8753	1.92087	12.6608	24hpi_peak_1032b
Pf3D7_03_v3	992382	992893	512	992597	165	7.13954	1.53879	6.27256	24hpi_peak_1033
Pf3D7_03_v3	993113	993584	472	993421	194	17.82	1.98957	16.3704	24hpi_peak_1034
Pf3D7_03_v3	1000426	1000663	238	1000525	125	3.62924	1.37804	2.9428	24hpi_peak_1035
Pf3D7_03_v3	1001353	1001591	239	1001468	136	7.67078	1.64638	6.77709	24hpi_peak_1036
Pf3D7_03_v3	1016192	1016950	759	1016477	176	32.7805	2.85091	29.7197	24hpi_peak_1037a
Pf3D7_03_v3	1016192	1016950	759	1016665	177	31.4437	2.7681	28.5876	24hpi_peak_1037b
Pf3D7_03_v3	1019108	1019866	759	1019286	163	26.952	2.64152	24.6952	24hpi_peak_1038a
Pf3D7_03_v3	1019108	1019866	759	1019651	175	19.5395	2.15769	17.9734	24hpi_peak_1038b
Pf3D7_03_v3	1022629	1022898	270	1022754	140	5.87648	1.51485	5.07302	24hpi_peak_1039
Pf3D7_03_v3	1027937	1028893	957	1028325	158	24.8263	2.56098	22.803	24hpi_peak_1040a
Pf3D7_03_v3	1027937	1028893	957	1028687	174	31.8563	2.81869	28.9385	24hpi_peak_1040b
Pf3D7_03_v3	1033054	1038323	5270	1033288	184	29.5537	2.61001	26.9705	24hpi_peak_1041a
Pf3D7_03_v3	1033054	1038323	5270	1033515	182	25.9344	2.44027	23.7954	24hpi_peak_1041b
Pf3D7_03_v3	1033054	1038323	5270	1034169	180	34.6578	2.91533	31.2946	24hpi_peak_1041c
Pf3D7_03_v3	1033054	1038323	5270	1034510	172	25.1556	2.46935	23.0993	24hpi_peak_1041d
Pf3D7_03_v3	1033054	1038323	5270	1034954	171	22.204	2.31901	20.4291	24hpi_peak_1041e
Pf3D7_03_v3	1033054	1038323	5270	1035154	178	28.7754	2.6164	26.293	24hpi_peak_1041f
Pf3D7_03_v3	1033054	1038323	5270	1035701	181	35.1332	2.93144	31.6908	24hpi_peak_1041g
Pf3D7_03_v3	1033054	1038323	5270	1036217	185	24.5348	2.35138	22.5407	24hpi_peak_1041h
Pf3D7_03_v3	1033054	1038323	5270	1036786	187	22.8798	2.25926	21.0455	24hpi_peak_1041i
Pf3D7_03_v3	1033054	1038323	5270	1037102	182	22.3649	2.26174	20.5753	24hpi_peak_1041j
Pf3D7_03_v3	1033054	1038323	5270	1037941	192	32.4038	2.69165	29.4008	24hpi_peak_1041k
Pf3D7_03_v3	1040929	1041351	423	1041041	111	5.93914	1.60242	5.13259	24hpi_peak_1042a
Pf3D7_03_v3	1040929	1041351	423	1041221	131	14.569	2.1261	13.3149	24hpi_peak_1042b
Pf3D7_03_v3	1051092	1052059	968	1051389	109	7.93512	1.77175	7.02798	24hpi_peak_1043a
Pf3D7_03_v3	1051092	1052059	968	1051709	113	9.01311	1.83618	8.05235	24hpi_peak_1043b
Pf3D7_04_v3	11094	11320	227	11193	108	7.67507	1.75564	6.78076	24hpi_peak_1044
Pf3D7_04_v3	23150	23446	297	23298	108	7.67507	1.75564	6.78076	24hpi_peak_1045
Pf3D7_04_v3	28619	34351	5733	28888	193	38.2356	2.97883	34.25	24hpi_peak_1046a
Pf3D7_04_v3	28619	34351	5733	29372	180	27.3054	2.5243	25.0079	24hpi_peak_1046b
Pf3D7_04_v3	28619	34351	5733	29944	169	20.5266	2.24233	18.8871	24hpi_peak_1046c
Pf3D7_04_v3	28619	34351	5733	30503	180	26.206	2.46771	24.0337	24hpi_peak_1046d
Pf3D7_04_v3	28619	34351	5733	30882	181	24.0091	2.34966	22.067	24hpi_peak_1046e
Pf3D7_04_v3	28619	34351	5733	31449	168	20.1682	2.22914	18.5555	24hpi_peak_1046f
Pf3D7_04_v3	28619	34351	5733	31911	192	31.789	2.66114	28.8836	24hpi_peak_1046g
Pf3D7_04_v3	28619	34351	5733	32639	154	23.1741	2.49656	21.3133	24hpi_peak_1046h
Pf3D7_04_v3	28619	34351	5733	32934	162	24.3905	2.50284	22.4122	24hpi_peak_1046i
Pf3D7_04_v3	28619	34351	5733	33435	179	34.1849	2.89923	30.8986	24hpi_peak_1046j
Pf3D7_04_v3	28619	34351	5733	33780	176	25.6809	2.46851	23.566	24hpi_peak_1046k
Pf3D7_04_v3	28619	34351	5733	34131	170	23.3169	2.38483	21.4415	24hpi_peak_1046l
Pf3D7_04_v3	34527	35254	728	34783	187	27.9435	2.50694	25.566	24hpi_peak_1047
Pf3D7_04_v3	42199	42809	611	42428	172	27.4064	2.59097	25.0937	24hpi_peak_1048
Pf3D7_04_v3	45748	46110	363	45956	165	21.4157	2.3151	19.7073	24hpi_peak_1049
Pf3D7_04_v3	46594	46824	231	46723	103	6.43299	1.67511	5.60115	24hpi_peak_1050
Pf3D7_04_v3	47830	48615	786	48048	167	23.1784	2.39798	21.3163	24hpi_peak_1051a
Pf3D7_04_v3	47830	48615	786	48427	144	14.542	2.04568	13.2901	24hpi_peak_1051b
Pf3D7_04_v3	48676	55568	6893	48925	177	22.51	2.29802	20.7086	24hpi_peak_1052a
Pf3D7_04_v3	48676	55568	6893	49435	153	18.8931	2.25098	17.3713	24hpi_peak_1052b
Pf3D7_04_v3	48676	55568	6893	50081	183	27.4196	2.50861	25.1048	24hpi_peak_1052c
Pf3D7_04_v3	48676	55568	6893	50476	164	27.3851	2.65762	25.0769	24hpi_peak_1052d
Pf3D7_04_v3	48676	55568	6893	51454	195	34.3707	2.7652	31.0556	24hpi_peak_1052e
Pf3D7_04_v3	48676	55568	6893	51865	179	20.0569	2.16312	18.4534	24hpi_peak_1052f
Pf3D7_04_v3	48676	55568	6893	52007	195	33.8567	2.73977	30.6274	24hpi_peak_1052g
Pf3D7_04_v3	48676	55568	6893	52747	195	24.3943	2.2876	22.4155	24hpi_peak_1052h
Pf3D7_04_v3	48676	55568	6893	53195	182	25.9344	2.44027	23.7954	24hpi_peak_1052i
Pf3D7_04_v3	48676	55568	6893	53595	172	26.2587	2.5287	24.0803	24hpi_peak_1052j
Pf3D7_04_v3	48676	55568	6893	54083	170	24.3572	2.4408	22.3843	24hpi_peak_1052k
Pf3D7_04_v3	48676	55568	6893	54394	184	35.3589	2.91422	31.8863	24hpi_peak_1052l
Pf3D7_04_v3	48676	55568	6893	54778	167	25.3239	2.51608	23.2469	24hpi_peak_1052m
Pf3D7_04_v3	48676	55568	6893	55391	181	25.5395	2.42693	23.4437	24hpi_peak_1052n
Pf3D7_04_v3	55697	56874	1178	55931	181	26.4995	2.47579	24.2957	24hpi_peak_1053a
Pf3D7_04_v3	55697	56874	1178	56532	174	22.8424	2.33359	21.0099	24hpi_peak_1053b
Pf3D7_04_v3	60163	60815	653	60614	170	19.5389	2.18446	17.9734	24hpi_peak_1054
Pf3D7_04_v3	63230	63858	629	63458	161	25.1041	2.55191	23.0534	24hpi_peak_1055
Pf3D7_04_v3	66618	66931	314	66775	155	23.1959	2.48964	21.3312	24hpi_peak_1056
Pf3D7_04_v3	70040	70571	532	70245	167	18.5056	2.14614	17.0107	24hpi_peak_1057
Pf3D7_04_v3	73361	74111	751	73572	196	27.7736	2.43973	25.4211	24hpi_peak_1058a
Pf3D7_04_v3	73361	74111	751	73930	136	15.9931	2.18641	14.6565	24hpi_peak_1058b
Pf3D7_04_v3	79660	80311	652	80108	184	18.8427	2.0794	17.3268	24hpi_peak_1059
Pf3D7_04_v3	82482	83470	989	82651	173	22.4668	2.32026	20.6681	24hpi_peak_1060a
Pf3D7_04_v3	82482	83470	989	82871	158	21.7374	2.38129	20.0017	24hpi_peak_1060b
Pf3D7_04_v3	82482	83470	989	83214	194	28.5857	2.49105	26.1311	24hpi_peak_1060c
Pf3D7_04_v3	85688	86570	883	86133	169	17.1318	2.06334	15.7261	24hpi_peak_1061a
Pf3D7_04_v3	85688	86570	883	86347	177	32.1003	2.80395	29.1484	24hpi_peak_1061b
Pf3D7_04_v3	89354	90109	756	89551	162	25.9884	2.59454	23.8422	24hpi_peak_1062a
Pf3D7_04_v3	89354	90109	756	89821	179	20.9291	2.20673	19.2595	24hpi_peak_1062b
Pf3D7_04_v3	92687	93563	877	92798	140	11.5413	1.88021	10.4519	24hpi_peak_1063a
Pf3D7_04_v3	92687	93563	877	93160	151	16.8608	2.14444	15.4728	24hpi_peak_1063b
Pf3D7_04_v3	92687	93563	877	93412	158	15.5445	2.03116	14.2349	24hpi_peak_1063c
Pf3D7_04_v3	101495	102013	519	101774	177	19.7981	2.16043	18.2137	24hpi_peak_1064
Pf3D7_04_v3	104062	104756	695	104301	141	13.9693	2.02687	12.7497	24hpi_peak_1065a
Pf3D7_04_v3	104062	104756	695	104557	124	8.44846	1.7433	7.5162	24hpi_peak_1065b
Pf3D7_04_v3	105085	105306	222	105198	127	11.1357	1.91702	10.0675	24hpi_peak_1066
Pf3D7_04_v3	108360	108604	245	108459	150	12.4184	1.88928	11.2828	24hpi_peak_1067
Pf3D7_04_v3	108832	111213	2382	108964	109	7.93512	1.77175	7.02798	24hpi_peak_1068a
Pf3D7_04_v3	108832	111213	2382	109334	142	14.5219	2.05561	13.2712	24hpi_peak_1068b
Pf3D7_04_v3	108832	111213	2382	109644	169	19.1919	2.17168	17.6515	24hpi_peak_1068c
Pf3D7_04_v3	108832	111213	2382	110198	161	17.7309	2.13681	16.2877	24hpi_peak_1068d
Pf3D7_04_v3	108832	111213	2382	110453	149	14.5989	2.02239	13.3435	24hpi_peak_1068e
Pf3D7_04_v3	108832	111213	2382	110908	170	28.343	2.65924	25.9172	24hpi_peak_1068f
Pf3D7_04_v3	114928	115713	786	115237	172	22.0936	2.30692	20.3283	24hpi_peak_1069a
Pf3D7_04_v3	114928	115713	786	115571	168	13.5998	1.88217	12.4	24hpi_peak_1069b
Pf3D7_04_v3	123616	124145	530	123772	138	9.47219	1.75722	8.48824	24hpi_peak_1070a
Pf3D7_04_v3	123616	124145	530	123971	136	13.0756	1.99769	11.9052	24hpi_peak_1070b
Pf3D7_04_v3	124251	124472	222	124350	126	4.96787	1.48227	4.21124	24hpi_peak_1071
Pf3D7_04_v3	124884	125203	320	125053	162	20.7805	2.29963	19.1216	24hpi_peak_1072
Pf3D7_04_v3	127838	128110	273	127936	125	5.76094	1.54471	4.96276	24hpi_peak_1073
Pf3D7_04_v3	128158	128481	324	128324	132	6.12828	1.5523	5.31194	24hpi_peak_1074
Pf3D7_04_v3	128656	129483	828	128834	159	18.068	2.16683	16.6042	24hpi_peak_1075a
Pf3D7_04_v3	128656	129483	828	129323	166	15.4283	1.98726	14.1247	24hpi_peak_1075b
Pf3D7_04_v3	130345	130944	600	130495	152	11.6931	1.83865	10.5956	24hpi_peak_1076
Pf3D7_04_v3	131500	134455	2956	131760	164	13.1203	1.8719	11.947	24hpi_peak_1077a
Pf3D7_04_v3	131500	134455	2956	132337	198	36.6704	2.85386	32.9663	24hpi_peak_1077b
Pf3D7_04_v3	131500	134455	2956	132755	181	24.0091	2.34966	22.067	24hpi_peak_1077c
Pf3D7_04_v3	131500	134455	2956	133694	182	29.6515	2.63061	27.053	24hpi_peak_1077d
Pf3D7_04_v3	131500	134455	2956	134273	161	20.4107	2.28552	18.7798	24hpi_peak_1077e
Pf3D7_04_v3	137762	138025	264	137894	94	3.10214	1.39362	2.4464	24hpi_peak_1078
Pf3D7_04_v3	139639	140075	437	139783	177	16.2516	1.9824	14.9005	24hpi_peak_1079
Pf3D7_04_v3	141255	141468	214	141354	125	5.15996	1.49937	4.39298	24hpi_peak_1080
Pf3D7_04_v3	141528	142003	476	141685	131	8.27599	1.70415	7.35174	24hpi_peak_1081a
Pf3D7_04_v3	141528	142003	476	141902	127	6.8479	1.61816	5.99536	24hpi_peak_1081b
Pf3D7_04_v3	146030	146620	591	146256	160	12.6426	1.86124	11.4952	24hpi_peak_1082
Pf3D7_04_v3	150509	150942	434	150657	150	11.457	1.83273	10.3717	24hpi_peak_1083
Pf3D7_04_v3	156079	156889	811	156310	173	29.036	2.67174	26.5217	24hpi_peak_1084a
Pf3D7_04_v3	156079	156889	811	156726	140	14.4245	2.06096	13.1787	24hpi_peak_1084b
Pf3D7_04_v3	159337	160079	743	159497	172	15.4522	1.96266	14.1475	24hpi_peak_1085a
Pf3D7_04_v3	159337	160079	743	159939	149	11.1854	1.82059	10.1142	24hpi_peak_1085b
Pf3D7_04_v3	162536	163434	899	162716	165	23.4356	2.42638	21.5518	24hpi_peak_1086a
Pf3D7_04_v3	162536	163434	899	163263	193	29.2861	2.53145	26.7391	24hpi_peak_1086b
Pf3D7_04_v3	167256	170271	3016	167459	170	19.1063	2.16176	17.5713	24hpi_peak_1087a
Pf3D7_04_v3	167256	170271	3016	168139	195	28.9913	2.50383	26.483	24hpi_peak_1087b
Pf3D7_04_v3	167256	170271	3016	168534	196	34.304	2.75375	31.0001	24hpi_peak_1087c
Pf3D7_04_v3	167256	170271	3016	168872	179	26.3458	2.48189	24.1583	24hpi_peak_1087d
Pf3D7_04_v3	167256	170271	3016	169417	193	32.2236	2.67493	29.2506	24hpi_peak_1087e
Pf3D7_04_v3	167256	170271	3016	169712	173	26.1098	2.51311	23.9471	24hpi_peak_1087f
Pf3D7_04_v3	167256	170271	3016	170052	164	24.6527	2.50196	22.6471	24hpi_peak_1087g
Pf3D7_04_v3	170630	171642	1013	171028	176	28.5161	2.61863	26.0696	24hpi_peak_1088
Pf3D7_04_v3	175467	176093	627	175744	167	15.3709	1.97979	14.0707	24hpi_peak_1089a
Pf3D7_04_v3	175467	176093	627	175868	171	16.6131	2.02693	15.2403	24hpi_peak_1089b
Pf3D7_04_v3	178984	179547	564	179334	207	27.4245	2.35973	25.1092	24hpi_peak_1090
Pf3D7_04_v3	179809	180179	371	180072	138	11.3005	1.87408	10.2235	24hpi_peak_1091
Pf3D7_04_v3	184181	184774	594	184305	170	16.6774	2.03486	15.3004	24hpi_peak_1092a
Pf3D7_04_v3	184181	184774	594	184633	150	9.98596	1.74563	8.97624	24hpi_peak_1092b
Pf3D7_04_v3	184913	185344	432	185200	138	7.40106	1.62233	6.52096	24hpi_peak_1093
Pf3D7_04_v3	188391	188701	311	188488	149	7.95292	1.6259	7.04483	24hpi_peak_1094
Pf3D7_04_v3	190599	190824	226	190697	114	5.63732	1.56788	4.84568	24hpi_peak_1095
Pf3D7_04_v3	191069	191462	394	191220	167	20.2651	2.24025	18.6458	24hpi_peak_1096
Pf3D7_04_v3	193532	193746	215	193631	161	11.3815	1.78784	10.3002	24hpi_peak_1097
Pf3D7_04_v3	194232	194471	240	194413	155	8.33955	1.63274	7.41243	24hpi_peak_1098
Pf3D7_04_v3	196101	196364	264	196200	136	6.96458	1.59898	6.10588	24hpi_peak_1099
Pf3D7_04_v3	198501	198721	221	198605	126	11.8965	1.97499	10.7886	24hpi_peak_1100
Pf3D7_04_v3	199421	199758	338	199578	144	15.7471	2.11943	14.4246	24hpi_peak_1101
Pf3D7_04_v3	200754	201173	420	201020	143	11.7388	1.87901	10.6388	24hpi_peak_1102
Pf3D7_04_v3	206345	207134	790	206506	115	9.34803	1.85127	8.3704	24hpi_peak_1103a
Pf3D7_04_v3	206345	207134	790	206941	170	19.1063	2.16176	17.5713	24hpi_peak_1103b
Pf3D7_04_v3	207785	208013	229	207901	140	10.589	1.82034	9.54816	24hpi_peak_1104
Pf3D7_04_v3	208920	209220	301	209092	130	13.9452	2.09066	12.7262	24hpi_peak_1105
Pf3D7_04_v3	211599	212041	443	211722	129	8.32205	1.71473	7.39567	24hpi_peak_1106a
Pf3D7_04_v3	211599	212041	443	212031	99	4.20874	1.49033	3.49258	24hpi_peak_1106b
Pf3D7_04_v3	213105	213857	753	213238	137	9.2741	1.74821	8.30034	24hpi_peak_1107a
Pf3D7_04_v3	213105	213857	753	213679	171	16.6131	2.02693	15.2403	24hpi_peak_1107b
Pf3D7_04_v3	219486	219781	296	219605	147	5.66187	1.48511	4.8693	24hpi_peak_1108
Pf3D7_04_v3	220079	220485	407	220209	129	9.26648	1.77957	8.29331	24hpi_peak_1109
Pf3D7_04_v3	220769	221005	237	220891	164	11.58	1.78849	10.4889	24hpi_peak_1110
Pf3D7_04_v3	221297	221520	224	221404	165	10.7002	1.7374	9.65451	24hpi_peak_1111
Pf3D7_04_v3	221764	222153	390	221995	158	10.0571	1.72346	9.04367	24hpi_peak_1112
Pf3D7_04_v3	222413	222851	439	222697	170	19.5389	2.18446	17.9734	24hpi_peak_1113
Pf3D7_04_v3	228064	228312	249	228183	177	15.5394	1.94675	14.2304	24hpi_peak_1114
Pf3D7_04_v3	230808	231029	222	230906	153	6.80899	1.54532	5.95833	24hpi_peak_1115
Pf3D7_04_v3	234195	234585	391	234375	179	22.7724	2.29943	20.9472	24hpi_peak_1116
Pf3D7_04_v3	235100	235365	266	235241	132	11.2369	1.8984	10.1632	24hpi_peak_1117
Pf3D7_04_v3	235449	236284	836	235740	154	15.4228	2.04448	14.1197	24hpi_peak_1118a
Pf3D7_04_v3	235449	236284	836	236079	173	13.3931	1.85302	12.2049	24hpi_peak_1118b
Pf3D7_04_v3	238374	239534	1161	238544	151	12.7059	1.9018	11.5548	24hpi_peak_1119a
Pf3D7_04_v3	238374	239534	1161	238822	137	12.0179	1.9246	10.9034	24hpi_peak_1119b
Pf3D7_04_v3	238374	239534	1161	239376	162	10.2308	1.72081	9.20829	24hpi_peak_1119c
Pf3D7_04_v3	241397	242236	840	241502	109	5.24907	1.5519	4.47702	24hpi_peak_1120a
Pf3D7_04_v3	241397	242236	840	242091	158	16.7256	2.09724	15.3451	24hpi_peak_1120b
Pf3D7_04_v3	250155	250369	215	250275	123	8.19674	1.72935	7.27675	24hpi_peak_1121
Pf3D7_04_v3	251365	251796	432	251457	126	4.09887	1.41441	3.38553	24hpi_peak_1122a
Pf3D7_04_v3	251365	251796	432	251685	132	7.01442	1.61426	6.1533	24hpi_peak_1122b
Pf3D7_04_v3	252511	252795	285	252675	155	15.3567	2.0356	14.0571	24hpi_peak_1123
Pf3D7_04_v3	253467	253889	423	253578	116	7.55049	1.71016	6.66259	24hpi_peak_1124
Pf3D7_04_v3	255783	256263	481	256104	159	11.746	1.81517	10.6456	24hpi_peak_1125
Pf3D7_04_v3	257618	257903	286	257756	142	13.5315	1.99433	12.3363	24hpi_peak_1126
Pf3D7_04_v3	260836	261088	253	260969	134	6.54025	1.57564	5.70307	24hpi_peak_1127
Pf3D7_04_v3	263127	263342	216	263291	154	10.1578	1.7422	9.13862	24hpi_peak_1128
Pf3D7_04_v3	265118	265581	464	265342	145	15.343	2.08886	14.0449	24hpi_peak_1129
Pf3D7_04_v3	265953	266173	221	266057	145	7.7738	1.62602	6.87468	24hpi_peak_1130
Pf3D7_04_v3	267229	267731	503	267525	167	11.7785	1.78912	10.6769	24hpi_peak_1131
Pf3D7_04_v3	267804	268391	588	267990	180	23.6308	2.33675	21.7252	24hpi_peak_1132a
Pf3D7_04_v3	267804	268391	588	268277	133	7.00141	1.61033	6.14099	24hpi_peak_1132b
Pf3D7_04_v3	269427	269711	285	269564	171	10.2932	1.69793	9.26795	24hpi_peak_1133
Pf3D7_04_v3	270824	271048	225	270888	134	6.32422	1.56067	5.49788	24hpi_peak_1134
Pf3D7_04_v3	272856	273323	468	273115	176	23.601	2.36026	21.6986	24hpi_peak_1135
Pf3D7_04_v3	273404	273750	347	273590	133	11.1911	1.89049	10.1195	24hpi_peak_1136
Pf3D7_04_v3	274693	274894	202	274786	109	5.24907	1.5519	4.47702	24hpi_peak_1137
Pf3D7_04_v3	275063	276235	1173	275477	182	28.7076	2.58179	26.2324	24hpi_peak_1138a
Pf3D7_04_v3	275063	276235	1173	275886	170	23.3169	2.38483	21.4415	24hpi_peak_1138b
Pf3D7_04_v3	279894	280225	332	280093	147	10.9513	1.81442	9.89219	24hpi_peak_1139
Pf3D7_04_v3	281310	281556	247	281461	112	8.22409	1.78004	7.30233	24hpi_peak_1140
Pf3D7_04_v3	282458	283385	928	282548	142	6.26599	1.53634	5.44269	24hpi_peak_1141a
Pf3D7_04_v3	282458	283385	928	282890	155	18.6063	2.22148	17.1041	24hpi_peak_1141b
Pf3D7_04_v3	282458	283385	928	283009	166	20.3641	2.2516	18.7379	24hpi_peak_1141c
Pf3D7_04_v3	285139	285907	769	285298	173	15.3985	1.95576	14.097	24hpi_peak_1142a
Pf3D7_04_v3	285139	285907	769	285782	141	10.2527	1.79514	9.22919	24hpi_peak_1142b
Pf3D7_04_v3	286096	286444	349	286211	144	9.58888	1.74252	8.59896	24hpi_peak_1143
Pf3D7_04_v3	286917	287373	457	287131	208	20.3227	2.04657	18.7001	24hpi_peak_1144
Pf3D7_04_v3	288671	288930	260	288784	159	15.4805	2.0227	14.1747	24hpi_peak_1145
Pf3D7_04_v3	291580	293528	1949	291698	142	15.4893	2.11562	14.1825	24hpi_peak_1146a
Pf3D7_04_v3	291580	293528	1949	292131	186	32.265	2.73333	29.2882	24hpi_peak_1146b
Pf3D7_04_v3	291580	293528	1949	292642	174	17.1826	2.0425	15.7746	24hpi_peak_1146c
Pf3D7_04_v3	291580	293528	1949	293070	166	15.797	2.0069	14.472	24hpi_peak_1146d
Pf3D7_04_v3	293712	296188	2477	293888	144	8.27387	1.66049	7.34999	24hpi_peak_1147a
Pf3D7_04_v3	293712	296188	2477	294150	153	12.6152	1.88798	11.4686	24hpi_peak_1147b
Pf3D7_04_v3	293712	296188	2477	294520	151	8.89847	1.67748	7.94357	24hpi_peak_1147c
Pf3D7_04_v3	293712	296188	2477	295183	171	22.204	2.31901	20.4291	24hpi_peak_1147d
Pf3D7_04_v3	293712	296188	2477	295525	161	21.8788	2.36791	20.132	24hpi_peak_1147e
Pf3D7_04_v3	293712	296188	2477	295989	141	13.5918	2.00336	12.3924	24hpi_peak_1147f
Pf3D7_04_v3	296254	299910	3657	296755	185	28.8096	2.56462	26.3235	24hpi_peak_1148a
Pf3D7_04_v3	296254	299910	3657	296966	188	23.243	2.27128	21.375	24hpi_peak_1148b
Pf3D7_04_v3	296254	299910	3657	297194	189	29.5613	2.57311	26.9778	24hpi_peak_1148c
Pf3D7_04_v3	296254	299910	3657	297567	193	29.8529	2.5589	27.2289	24hpi_peak_1148d
Pf3D7_04_v3	296254	299910	3657	298195	183	22.8227	2.27873	20.9922	24hpi_peak_1148e
Pf3D7_04_v3	296254	299910	3657	299075	182	24.8952	2.38791	22.8636	24hpi_peak_1148f
Pf3D7_04_v3	296254	299910	3657	299741	190	25.947	2.38976	23.8039	24hpi_peak_1148g
Pf3D7_04_v3	300082	300706	625	300307	193	30.4297	2.58695	27.7243	24hpi_peak_1149
Pf3D7_04_v3	301271	301516	246	301381	136	6.96458	1.59898	6.10588	24hpi_peak_1150
Pf3D7_04_v3	306605	306882	278	306758	149	10.2967	1.76767	9.271	24hpi_peak_1151
Pf3D7_04_v3	307207	307834	628	307317	146	8.74126	1.68339	7.79387	24hpi_peak_1152a
Pf3D7_04_v3	307207	307834	628	307662	161	10.5281	1.74047	9.49039	24hpi_peak_1152b
Pf3D7_04_v3	308738	309033	296	308866	126	8.39588	1.73148	7.46591	24hpi_peak_1153
Pf3D7_04_v3	309232	309808	577	309510	143	12.7557	1.9415	11.6021	24hpi_peak_1154
Pf3D7_04_v3	310053	311540	1488	310270	176	21.2128	2.23761	19.5198	24hpi_peak_1155a
Pf3D7_04_v3	310053	311540	1488	310533	179	22.7724	2.29943	20.9472	24hpi_peak_1155b
Pf3D7_04_v3	310053	311540	1488	311035	174	23.338	2.35946	21.461	24hpi_peak_1155c
Pf3D7_04_v3	310053	311540	1488	311282	173	27.7243	2.60018	25.3766	24hpi_peak_1155d
Pf3D7_04_v3	311838	312118	281	311989	131	11.627	1.92941	10.5335	24hpi_peak_1156
Pf3D7_04_v3	312740	313043	304	312902	158	11.1829	1.78716	10.1121	24hpi_peak_1157
Pf3D7_04_v3	316700	316991	292	316867	146	8.48756	1.66769	7.55277	24hpi_peak_1158
Pf3D7_04_v3	317542	318763	1222	317643	150	11.457	1.83273	10.3717	24hpi_peak_1159a
Pf3D7_04_v3	317542	318763	1222	317963	155	12.8567	1.89341	11.6979	24hpi_peak_1159b
Pf3D7_04_v3	317542	318763	1222	318399	150	9.44039	1.71307	8.45831	24hpi_peak_1159c
Pf3D7_04_v3	317542	318763	1222	318680	111	3.90939	1.43076	3.20813	24hpi_peak_1159d
Pf3D7_04_v3	321027	321275	249	321159	151	11.1155	1.80877	10.0478	24hpi_peak_1160
Pf3D7_04_v3	321682	321896	215	321783	153	13.6373	1.94684	12.4355	24hpi_peak_1161
Pf3D7_04_v3	322228	322661	434	322449	188	16.3664	1.94466	15.0077	24hpi_peak_1162
Pf3D7_04_v3	323248	324684	1437	323450	143	10.7879	1.82043	9.73671	24hpi_peak_1163a
Pf3D7_04_v3	323248	324684	1437	323700	153	16.1255	2.09022	14.7811	24hpi_peak_1163b
Pf3D7_04_v3	323248	324684	1437	323925	162	18.6745	2.18315	17.1693	24hpi_peak_1163c
Pf3D7_04_v3	323248	324684	1437	324265	193	29.9674	2.56446	27.3306	24hpi_peak_1163d
Pf3D7_04_v3	323248	324684	1437	324504	191	22.943	2.24091	21.1023	24hpi_peak_1163e
Pf3D7_04_v3	329225	329657	433	329383	198	25.995	2.34511	23.8483	24hpi_peak_1164
Pf3D7_04_v3	329807	330202	396	329994	203	25.442	2.29296	23.3524	24hpi_peak_1165
Pf3D7_04_v3	333153	333394	242	333289	161	12.2878	1.83786	11.1592	24hpi_peak_1166
Pf3D7_04_v3	334614	334978	365	334835	143	12.0702	1.89939	10.953	24hpi_peak_1167
Pf3D7_04_v3	335368	336537	1170	335622	156	14.1854	1.96435	12.9532	24hpi_peak_1168a
Pf3D7_04_v3	335368	336537	1170	335851	145	7.7738	1.62602	6.87468	24hpi_peak_1168b
Pf3D7_04_v3	335368	336537	1170	336300	171	16.6131	2.02693	15.2403	24hpi_peak_1168c
Pf3D7_04_v3	336874	337279	406	336965	95	3.31233	1.41306	2.6444	24hpi_peak_1169a
Pf3D7_04_v3	336874	337279	406	337199	126	4.96787	1.48227	4.21124	24hpi_peak_1169b
Pf3D7_04_v3	340184	340431	248	340283	145	6.87204	1.56857	6.01851	24hpi_peak_1170
Pf3D7_04_v3	340956	341546	591	341295	189	11.7373	1.7219	10.6377	24hpi_peak_1171
Pf3D7_04_v3	342847	343081	235	342955	136	11.7243	1.91065	10.6254	24hpi_peak_1172
Pf3D7_04_v3	343778	343977	200	343843	107	3.90648	1.44016	3.20676	24hpi_peak_1173
Pf3D7_04_v3	351194	351606	413	351291	134	4.95531	1.46331	4.1999	24hpi_peak_1174a
Pf3D7_04_v3	351194	351606	413	351563	107	4.81799	1.52121	4.06797	24hpi_peak_1174b
Pf3D7_04_v3	352053	352267	215	352149	147	8.72151	1.67904	7.77543	24hpi_peak_1175
Pf3D7_04_v3	353786	354270	485	354134	169	19.1919	2.17168	17.6515	24hpi_peak_1176
Pf3D7_04_v3	354523	355006	484	354876	166	9.13015	1.64857	8.16387	24hpi_peak_1177
Pf3D7_04_v3	355592	356155	564	355908	182	18.9879	2.09565	17.4603	24hpi_peak_1178
Pf3D7_04_v3	357115	357468	354	357292	154	10.4378	1.75845	9.4053	24hpi_peak_1179
Pf3D7_04_v3	358107	358590	484	358238	142	11.4559	1.86596	10.371	24hpi_peak_1180a
Pf3D7_04_v3	358107	358590	484	358465	160	7.38378	1.56396	6.50441	24hpi_peak_1180b
Pf3D7_04_v3	360586	360798	213	360703	128	8.07786	1.70154	7.16366	24hpi_peak_1181
Pf3D7_04_v3	362447	362750	304	362617	151	10.8171	1.79124	9.76498	24hpi_peak_1182
Pf3D7_04_v3	364400	364907	508	364510	157	15.0784	2.00995	13.7955	24hpi_peak_1183a
Pf3D7_04_v3	364400	364907	508	364806	151	8.16081	1.63303	7.24284	24hpi_peak_1183b
Pf3D7_04_v3	373039	373519	481	373135	130	5.7288	1.52896	4.93283	24hpi_peak_1184a
Pf3D7_04_v3	373039	373519	481	373358	118	8.50684	1.77349	7.57096	24hpi_peak_1184b
Pf3D7_04_v3	373874	374100	227	373983	111	4.44238	1.4773	3.71211	24hpi_peak_1185
Pf3D7_04_v3	374792	375171	380	374982	157	9.81246	1.71262	8.81176	24hpi_peak_1186
Pf3D7_04_v3	380025	380479	455	380307	173	26.8429	2.55252	24.602	24hpi_peak_1187
Pf3D7_04_v3	381441	381879	439	381655	163	15.6073	2.01057	14.2933	24hpi_peak_1188
Pf3D7_04_v3	382540	382809	270	382659	122	6.22053	1.58796	5.39919	24hpi_peak_1189
Pf3D7_04_v3	384899	386338	1440	385039	164	17.0899	2.08591	15.687	24hpi_peak_1190a
Pf3D7_04_v3	384899	386338	1440	385320	142	9.36418	1.73563	8.3854	24hpi_peak_1190b
Pf3D7_04_v3	384899	386338	1440	385594	134	11.015	1.87417	9.95348	24hpi_peak_1190c
Pf3D7_04_v3	384899	386338	1440	386117	167	21.6785	2.31643	19.9477	24hpi_peak_1190d
Pf3D7_04_v3	387630	387838	209	387738	136	9.47266	1.76495	8.48868	24hpi_peak_1191
Pf3D7_04_v3	387962	388364	403	388120	180	25.1471	2.4136	23.0919	24hpi_peak_1192
Pf3D7_04_v3	389412	389634	223	389548	142	6.47236	1.55003	5.63861	24hpi_peak_1193
Pf3D7_04_v3	390273	390813	541	390403	122	7.68147	1.69596	6.78676	24hpi_peak_1194a
Pf3D7_04_v3	390273	390813	541	390687	113	3.43172	1.38365	2.75643	24hpi_peak_1194b
Pf3D7_04_v3	391367	392090	724	391585	173	13.0801	1.83694	11.9093	24hpi_peak_1195a
Pf3D7_04_v3	391367	392090	724	391953	162	11.3503	1.7827	10.2701	24hpi_peak_1195b
Pf3D7_04_v3	392257	392480	224	392357	133	6.77294	1.59457	5.92405	24hpi_peak_1196
Pf3D7_04_v3	392572	393207	636	392755	126	4.09887	1.41441	3.38553	24hpi_peak_1197
Pf3D7_04_v3	394298	394557	260	394442	198	16.5574	1.91777	15.1875	24hpi_peak_1198
Pf3D7_04_v3	399552	400026	475	399862	134	7.95469	1.6719	7.04627	24hpi_peak_1199
Pf3D7_04_v3	401504	401715	212	401611	163	7.57125	1.56805	6.68247	24hpi_peak_1200
Pf3D7_04_v3	402133	402563	431	402412	150	6.62355	1.54064	5.78244	24hpi_peak_1201
Pf3D7_04_v3	404404	404623	220	404513	122	6.92174	1.64018	6.06509	24hpi_peak_1202
Pf3D7_04_v3	408898	409866	969	409486	180	16.8079	1.99752	15.4225	24hpi_peak_1203
Pf3D7_04_v3	410064	410720	657	410335	217	33.5537	2.56902	30.3738	24hpi_peak_1204
Pf3D7_04_v3	413421	413873	453	413733	137	7.65473	1.64217	6.76184	24hpi_peak_1205
Pf3D7_04_v3	414016	416327	2312	414244	195	21.2742	2.14362	19.5771	24hpi_peak_1206a
Pf3D7_04_v3	414016	416327	2312	414826	168	19.3665	2.18647	17.8128	24hpi_peak_1206b
Pf3D7_04_v3	414016	416327	2312	415108	182	25.3063	2.40858	23.2312	24hpi_peak_1206c
Pf3D7_04_v3	414016	416327	2312	415596	141	8.84727	1.70646	7.89459	24hpi_peak_1206d
Pf3D7_04_v3	414016	416327	2312	415999	165	20.4651	2.2632	18.8307	24hpi_peak_1206e
Pf3D7_04_v3	417385	417687	303	417541	196	26.7355	2.39104	24.5037	24hpi_peak_1207
Pf3D7_04_v3	417836	418276	441	418089	191	24.3463	2.30733	22.3754	24hpi_peak_1208
Pf3D7_04_v3	418467	418819	353	418644	176	16.6777	2.00804	15.3005	24hpi_peak_1209
Pf3D7_04_v3	418920	419419	500	419070	137	8.94186	1.72663	7.9846	24hpi_peak_1210a
Pf3D7_04_v3	418920	419419	500	419311	130	10.3424	1.84817	9.31452	24hpi_peak_1210b
Pf3D7_04_v3	419599	420011	413	419724	154	9.61499	1.71059	8.62394	24hpi_peak_1211
Pf3D7_04_v3	420208	420414	207	420312	129	7.05592	1.62654	6.19278	24hpi_peak_1212
Pf3D7_04_v3	422077	422376	300	422218	182	18.588	2.07611	17.0881	24hpi_peak_1213
Pf3D7_04_v3	424932	425183	252	425056	155	7.42888	1.57841	6.54695	24hpi_peak_1214
Pf3D7_04_v3	425351	425768	418	425556	180	21.7352	2.24158	19.9999	24hpi_peak_1215
Pf3D7_04_v3	425951	426563	613	426049	127	3.07895	1.32825	2.4247	24hpi_peak_1216a
Pf3D7_04_v3	425951	426563	613	426302	140	8.34796	1.67787	7.42019	24hpi_peak_1216b
Pf3D7_04_v3	428886	429093	208	428957	124	3.77724	1.39214	3.08198	24hpi_peak_1217
Pf3D7_04_v3	436238	437215	978	436777	162	16.8344	2.08226	15.4475	24hpi_peak_1218
Pf3D7_04_v3	437522	437874	353	437706	184	22.2576	2.24539	20.4782	24hpi_peak_1219
Pf3D7_04_v3	438916	439551	636	439089	177	19.3746	2.13909	17.8194	24hpi_peak_1220a
Pf3D7_04_v3	438916	439551	636	439469	123	4.09309	1.42	3.38033	24hpi_peak_1220b
Pf3D7_04_v3	439761	440365	605	440150	182	15.9789	1.94887	14.6437	24hpi_peak_1221
Pf3D7_04_v3	442330	442579	250	442455	167	11.7785	1.78912	10.6769	24hpi_peak_1222
Pf3D7_04_v3	442811	443072	262	442944	174	19.1981	2.14543	17.6563	24hpi_peak_1223
Pf3D7_04_v3	444032	444285	254	444172	136	12.0683	1.93282	10.9515	24hpi_peak_1224
Pf3D7_04_v3	446143	447761	1619	446370	187	20.6646	2.15291	19.0163	24hpi_peak_1225a
Pf3D7_04_v3	446143	447761	1619	446768	194	27.4054	2.43479	25.0937	24hpi_peak_1225b
Pf3D7_04_v3	446143	447761	1619	447603	177	19.2909	2.13487	17.7412	24hpi_peak_1225c
Pf3D7_04_v3	449919	450210	292	450104	128	8.903	1.75875	7.94778	24hpi_peak_1226
Pf3D7_04_v3	452105	452581	477	452239	134	8.21121	1.68909	7.29007	24hpi_peak_1227a
Pf3D7_04_v3	452105	452581	477	452471	111	4.36842	1.47092	3.64315	24hpi_peak_1227b
Pf3D7_04_v3	453302	453571	270	453419	150	9.17637	1.69724	8.20749	24hpi_peak_1228
Pf3D7_04_v3	453666	453889	224	453776	134	8.47405	1.70665	7.53992	24hpi_peak_1229
Pf3D7_04_v3	455333	455583	251	455456	164	17.9084	2.13018	16.4529	24hpi_peak_1230
Pf3D7_04_v3	460191	460713	523	460420	123	7.40206	1.67184	6.52165	24hpi_peak_1231
Pf3D7_04_v3	460837	461055	219	460934	124	7.69119	1.68907	6.796	24hpi_peak_1232
Pf3D7_04_v3	461127	461368	242	461227	143	9.61567	1.74777	8.62428	24hpi_peak_1233
Pf3D7_04_v3	465998	467194	1197	466108	115	8.44793	1.78296	7.51593	24hpi_peak_1234a
Pf3D7_04_v3	465998	467194	1197	466730	180	23.1437	2.31221	21.2861	24hpi_peak_1234b
Pf3D7_04_v3	465998	467194	1197	466898	167	13.9758	1.90593	12.7549	24hpi_peak_1234c
Pf3D7_04_v3	470894	471544	651	471104	177	27.1948	2.54072	24.9095	24hpi_peak_1235
Pf3D7_04_v3	471874	472925	1052	471997	150	14.164	1.99172	12.9333	24hpi_peak_1236a
Pf3D7_04_v3	471874	472925	1052	472431	147	12.5566	1.91071	11.4143	24hpi_peak_1236b
Pf3D7_04_v3	471874	472925	1052	472662	143	8.04451	1.64904	7.13195	24hpi_peak_1236c
Pf3D7_04_v3	474518	474919	402	474699	181	20.7485	2.18716	19.0934	24hpi_peak_1237
Pf3D7_04_v3	475068	475370	303	475192	130	9.13153	1.76622	8.16488	24hpi_peak_1238
Pf3D7_04_v3	479267	479565	299	479407	162	11.062	1.76681	9.99671	24hpi_peak_1239
Pf3D7_04_v3	479688	480172	485	480053	150	7.48086	1.59412	6.5963	24hpi_peak_1240
Pf3D7_04_v3	481138	481460	323	481307	176	21.2128	2.23761	19.5198	24hpi_peak_1241
Pf3D7_04_v3	482561	483031	471	482679	136	7.19429	1.61448	6.32403	24hpi_peak_1242a
Pf3D7_04_v3	482561	483031	471	482880	132	7.25019	1.63053	6.37709	24hpi_peak_1242b
Pf3D7_04_v3	487118	487526	409	487295	165	11.2604	1.76783	10.1853	24hpi_peak_1243
Pf3D7_04_v3	488529	488829	301	488712	140	9.98953	1.7825	8.97932	24hpi_peak_1244
Pf3D7_04_v3	489150	489740	591	489321	175	15.2938	1.94234	13.9983	24hpi_peak_1245
Pf3D7_04_v3	490945	491259	315	491069	135	7.20768	1.61837	6.33664	24hpi_peak_1246
Pf3D7_04_v3	492020	492361	342	492226	166	14.3641	1.9306	13.1216	24hpi_peak_1247
Pf3D7_04_v3	493074	493359	286	493232	204	21.3961	2.10929	19.6898	24hpi_peak_1248
Pf3D7_04_v3	499227	499439	213	499323	143	9.8989	1.76538	8.89319	24hpi_peak_1249
Pf3D7_04_v3	499627	500164	538	499789	163	21.6424	2.34089	19.9141	24hpi_peak_1250
Pf3D7_04_v3	500337	502071	1735	500660	205	27.162	2.35904	24.8793	24hpi_peak_1251a
Pf3D7_04_v3	500337	502071	1735	501164	207	30.5629	2.49961	27.8369	24hpi_peak_1251b
Pf3D7_04_v3	500337	502071	1735	501871	181	21.1894	2.20898	19.4989	24hpi_peak_1251c
Pf3D7_04_v3	504804	505043	240	504923	127	7.32973	1.65251	6.45283	24hpi_peak_1252
Pf3D7_04_v3	506780	506991	212	506886	132	8.25383	1.69902	7.33058	24hpi_peak_1253
Pf3D7_04_v3	507426	507841	416	507737	130	8.03459	1.69124	7.12234	24hpi_peak_1254
Pf3D7_04_v3	510824	511748	925	511025	188	20.5824	2.14418	18.9395	24hpi_peak_1255a
Pf3D7_04_v3	510824	511748	925	511584	206	26.0731	2.30538	23.918	24hpi_peak_1255b
Pf3D7_04_v3	513280	513541	262	513450	159	10.3044	1.7343	9.27821	24hpi_peak_1256
Pf3D7_04_v3	514496	514820	325	514688	163	11.0333	1.76195	9.9704	24hpi_peak_1257
Pf3D7_04_v3	520844	521248	405	521059	174	13.6708	1.86367	12.4675	24hpi_peak_1258
Pf3D7_04_v3	522022	522316	295	522176	152	8.38537	1.64377	7.45624	24hpi_peak_1259
Pf3D7_04_v3	522895	523544	650	523039	126	7.44715	1.66433	6.56414	24hpi_peak_1260a
Pf3D7_04_v3	522895	523544	650	523384	157	15.9988	2.0617	14.6615	24hpi_peak_1260b
Pf3D7_04_v3	529404	529612	209	529513	129	8.5949	1.73353	7.65491	24hpi_peak_1261
Pf3D7_04_v3	530581	531631	1051	530730	124	6.79546	1.62412	5.94555	24hpi_peak_1262a
Pf3D7_04_v3	530581	531631	1051	530926	117	4.08478	1.4322	3.37381	24hpi_peak_1262b
Pf3D7_04_v3	530581	531631	1051	531410	180	23.6308	2.33675	21.7252	24hpi_peak_1262c
Pf3D7_04_v3	533635	533931	297	533769	185	19.5749	2.11014	18.0064	24hpi_peak_1263
Pf3D7_04_v3	537926	538573	648	538079	150	13.514	1.95359	12.3197	24hpi_peak_1264a
Pf3D7_04_v3	537926	538573	648	538387	184	25.673	2.41401	23.5596	24hpi_peak_1264b
Pf3D7_04_v3	538783	539138	356	538990	139	10.0212	1.78845	9.0095	24hpi_peak_1265
Pf3D7_04_v3	540479	540841	363	540666	190	26.9854	2.43995	24.7247	24hpi_peak_1266
Pf3D7_04_v3	545981	547397	1417	546163	176	24.6211	2.41317	22.6198	24hpi_peak_1267a
Pf3D7_04_v3	545981	547397	1417	546524	180	29.513	2.63929	26.9371	24hpi_peak_1267b
Pf3D7_04_v3	545981	547397	1417	547251	172	20.2403	2.21001	18.6229	24hpi_peak_1267c
Pf3D7_04_v3	548503	549227	725	548825	163	18.8482	2.18691	17.3306	24hpi_peak_1268a
Pf3D7_04_v3	548503	549227	725	549024	163	18.8482	2.18691	17.3306	24hpi_peak_1268b
Pf3D7_04_v3	549459	552770	3312	549740	168	29.1432	2.72205	26.6124	24hpi_peak_1269a
Pf3D7_04_v3	549459	552770	3312	550706	177	23.4834	2.34786	21.5933	24hpi_peak_1269b
Pf3D7_04_v3	549459	552770	3312	551533	193	27.6448	2.45252	25.3074	24hpi_peak_1269c
Pf3D7_04_v3	549459	552770	3312	552129	181	27.1577	2.50947	24.8756	24hpi_peak_1269d
Pf3D7_04_v3	549459	552770	3312	552483	196	37.5287	2.91452	33.6708	24hpi_peak_1269e
Pf3D7_04_v3	552896	554022	1127	553195	202	28.5615	2.43952	26.1106	24hpi_peak_1270a
Pf3D7_04_v3	552896	554022	1127	553653	182	22.9277	2.28966	21.0886	24hpi_peak_1270b
Pf3D7_04_v3	563826	564564	739	564141	172	24.095	2.41272	22.1458	24hpi_peak_1271a
Pf3D7_04_v3	563826	564564	739	564359	167	25.888	2.54745	23.7521	24hpi_peak_1271b
Pf3D7_04_v3	564741	568087	3347	565089	188	38.5259	3.04419	34.4763	24hpi_peak_1272a
Pf3D7_04_v3	564741	568087	3347	565402	154	22.791	2.47368	20.963	24hpi_peak_1272b
Pf3D7_04_v3	564741	568087	3347	566132	172	30.942	2.78648	28.159	24hpi_peak_1272c
Pf3D7_04_v3	564741	568087	3347	566600	167	28.6998	2.70594	26.2287	24hpi_peak_1272d
Pf3D7_04_v3	564741	568087	3347	567086	196	41.208	3.10325	36.624	24hpi_peak_1272e
Pf3D7_04_v3	564741	568087	3347	567647	184	30.1505	2.64063	27.483	24hpi_peak_1272f
Pf3D7_04_v3	568917	569296	380	569136	157	24.4092	2.54488	22.4275	24hpi_peak_1273
Pf3D7_04_v3	598619	598873	255	598730	124	12.0141	1.9949	10.9002	24hpi_peak_1274
Pf3D7_04_v3	599008	599815	808	599161	151	12.3742	1.88243	11.2407	24hpi_peak_1275a
Pf3D7_04_v3	599008	599815	808	599549	105	6.91807	1.70732	6.0619	24hpi_peak_1275b
Pf3D7_04_v3	603203	604235	1033	603486	180	17.9418	2.05342	16.4844	24hpi_peak_1276a
Pf3D7_04_v3	603203	604235	1033	603760	183	25.9075	2.43227	23.771	24hpi_peak_1276b
Pf3D7_04_v3	603203	604235	1033	603994	188	28.9154	2.54821	26.4167	24hpi_peak_1276c
Pf3D7_04_v3	609463	610335	873	609706	187	21.9704	2.21548	20.2153	24hpi_peak_1277a
Pf3D7_04_v3	609463	610335	873	610114	191	22.4912	2.21961	20.6912	24hpi_peak_1277b
Pf3D7_04_v3	611886	614224	2339	612260	176	17.825	2.06584	16.3749	24hpi_peak_1278a
Pf3D7_04_v3	611886	614224	2339	612737	212	32.5021	2.55465	29.487	24hpi_peak_1278b
Pf3D7_04_v3	611886	614224	2339	613307	222	31.1867	2.43891	28.3721	24hpi_peak_1278c
Pf3D7_04_v3	611886	614224	2339	613858	206	30.7077	2.51241	27.9611	24hpi_peak_1278d
Pf3D7_04_v3	615799	616240	442	616077	160	13.6315	1.91587	12.4302	24hpi_peak_1279
Pf3D7_04_v3	616912	617921	1010	617112	173	26.672	2.54331	24.4476	24hpi_peak_1280a
Pf3D7_04_v3	616912	617921	1010	617440	198	31.3716	2.59669	28.5321	24hpi_peak_1280b
Pf3D7_04_v3	619803	620316	514	620163	169	15.987	2.00336	14.6508	24hpi_peak_1281
Pf3D7_04_v3	623709	624259	551	624069	191	26.3346	2.40227	24.1492	24hpi_peak_1282
Pf3D7_04_v3	625080	625968	889	625391	164	11.58	1.78849	10.4889	24hpi_peak_1283a
Pf3D7_04_v3	625080	625968	889	625834	162	11.062	1.76681	9.99671	24hpi_peak_1283b
Pf3D7_04_v3	629840	630072	233	629926	136	5.13289	1.47187	4.36776	24hpi_peak_1284
Pf3D7_04_v3	632694	632956	263	632793	158	7.18868	1.55696	6.31873	24hpi_peak_1285
Pf3D7_04_v3	655149	655728	580	655242	98	4.99392	1.56721	4.23518	24hpi_peak_1286a
Pf3D7_04_v3	655149	655728	580	655611	132	13.4061	2.04219	12.2172	24hpi_peak_1286b
Pf3D7_04_v3	656064	656317	254	656215	127	11.1357	1.91702	10.0675	24hpi_peak_1287
Pf3D7_04_v3	656479	656844	366	656666	124	9.62997	1.82709	8.63786	24hpi_peak_1288
Pf3D7_04_v3	657065	657267	203	657213	143	9.06799	1.71357	8.10444	24hpi_peak_1289
Pf3D7_04_v3	658641	659244	604	658919	162	12.5627	1.84921	11.4197	24hpi_peak_1290
Pf3D7_04_v3	661959	662456	498	662227	178	20.5781	2.19447	18.9356	24hpi_peak_1291
Pf3D7_04_v3	666580	667270	691	666685	121	4.98179	1.49567	4.22395	24hpi_peak_1292a
Pf3D7_04_v3	666580	667270	691	667117	180	11.689	1.74431	10.592	24hpi_peak_1292b
Pf3D7_04_v3	668653	669723	1071	668927	148	13.5514	1.96534	12.3547	24hpi_peak_1293a
Pf3D7_04_v3	668653	669723	1071	669556	172	19.7986	2.18704	18.2137	24hpi_peak_1293b
Pf3D7_04_v3	671953	672270	318	672105	164	9.92131	1.69772	8.91462	24hpi_peak_1294
Pf3D7_04_v3	673503	673761	259	673634	170	15.2051	1.95823	13.9152	24hpi_peak_1295
Pf3D7_04_v3	674783	674988	206	674885	158	19.6878	2.2642	18.1106	24hpi_peak_1296
Pf3D7_04_v3	676864	677313	450	677043	167	13.6435	1.88832	12.4414	24hpi_peak_1297
Pf3D7_04_v3	677403	677738	336	677604	138	7.4482	1.62545	6.56519	24hpi_peak_1298
Pf3D7_04_v3	677887	678155	269	678025	185	17.2479	1.99831	15.8356	24hpi_peak_1299
Pf3D7_04_v3	681791	682014	224	681905	148	10.0406	1.75589	9.02802	24hpi_peak_1300
Pf3D7_04_v3	682575	682776	202	682670	143	6.67528	1.56087	5.8311	24hpi_peak_1301
Pf3D7_04_v3	683609	683971	363	683798	190	24.9444	2.34158	22.9084	24hpi_peak_1302
Pf3D7_04_v3	684105	684347	243	684218	141	10.7992	1.82937	9.74767	24hpi_peak_1303
Pf3D7_04_v3	684414	685890	1477	684609	161	10.8068	1.75598	9.75507	24hpi_peak_1304a
Pf3D7_04_v3	684414	685890	1477	685167	173	14.705	1.92027	13.4437	24hpi_peak_1304b
Pf3D7_04_v3	684414	685890	1477	685505	198	21.8724	2.15703	20.1274	24hpi_peak_1304c
Pf3D7_04_v3	688467	688825	359	688627	152	10.2116	1.7521	9.19017	24hpi_peak_1305
Pf3D7_04_v3	690219	690432	214	690312	146	9.81437	1.74927	8.81334	24hpi_peak_1306
Pf3D7_04_v3	693864	694328	465	693976	156	12.1668	1.85017	11.0448	24hpi_peak_1307a
Pf3D7_04_v3	693864	694328	465	694218	148	6.2325	1.52023	5.41062	24hpi_peak_1307b
Pf3D7_04_v3	695470	695747	278	695574	165	14.765	1.95623	13.4999	24hpi_peak_1308
Pf3D7_04_v3	697924	698441	518	698269	201	27.6487	2.40376	25.3107	24hpi_peak_1309
Pf3D7_04_v3	702610	702991	382	702755	161	9.21551	1.66685	8.24512	24hpi_peak_1310
Pf3D7_04_v3	703634	703847	214	703743	129	8.53979	1.72973	7.60265	24hpi_peak_1311
Pf3D7_04_v3	703962	704181	220	704063	167	12.3764	1.82101	11.2428	24hpi_peak_1312
Pf3D7_04_v3	707229	708052	824	707513	188	29.1206	2.55842	26.5982	24hpi_peak_1313
Pf3D7_04_v3	708802	709004	203	708900	153	10.1844	1.74711	9.16433	24hpi_peak_1314
Pf3D7_04_v3	709828	710037	210	709933	188	7.04161	1.4907	6.17931	24hpi_peak_1315
Pf3D7_04_v3	711253	711822	570	711369	128	8.34601	1.72019	7.41852	24hpi_peak_1316a
Pf3D7_04_v3	711253	711822	570	711679	131	8.65405	1.72985	7.7112	24hpi_peak_1316b
Pf3D7_04_v3	711994	713145	1152	712215	179	15.0955	1.91692	13.812	24hpi_peak_1317a
Pf3D7_04_v3	711994	713145	1152	712657	119	3.45563	1.3742	2.77902	24hpi_peak_1317b
Pf3D7_04_v3	711994	713145	1152	713008	136	11.0601	1.86782	9.99502	24hpi_peak_1317c
Pf3D7_04_v3	713326	714267	942	713482	164	14.4658	1.94444	13.2182	24hpi_peak_1318a
Pf3D7_04_v3	713326	714267	942	713661	162	9.96465	1.706	8.9556	24hpi_peak_1318b
Pf3D7_04_v3	713326	714267	942	714084	170	12.5746	1.82107	11.431	24hpi_peak_1318c
Pf3D7_04_v3	715036	715289	254	715166	147	7.74618	1.61865	6.84835	24hpi_peak_1319
Pf3D7_04_v3	718212	718468	257	718327	147	12.5566	1.91071	11.4143	24hpi_peak_1320
Pf3D7_04_v3	718600	719377	778	719123	168	16.8096	2.0512	15.4237	24hpi_peak_1321
Pf3D7_04_v3	719593	720923	1331	719801	184	21.3579	2.20146	19.654	24hpi_peak_1322a
Pf3D7_04_v3	719593	720923	1331	720675	206	25.5986	2.28446	23.4942	24hpi_peak_1322b
Pf3D7_04_v3	721273	722132	860	721829	193	21.8695	2.18056	20.1246	24hpi_peak_1323
Pf3D7_04_v3	727611	727967	357	727778	185	14.1833	1.85116	12.9516	24hpi_peak_1324
Pf3D7_04_v3	730724	731259	536	730898	190	26.9854	2.43995	24.7247	24hpi_peak_1325
Pf3D7_04_v3	736211	736506	296	736310	151	7.24953	1.5773	6.3767	24hpi_peak_1326
Pf3D7_04_v3	736615	737811	1197	736844	153	13.5671	1.94281	12.3693	24hpi_peak_1327a
Pf3D7_04_v3	736615	737811	1197	737121	155	15.128	2.02258	13.842	24hpi_peak_1327b
Pf3D7_04_v3	736615	737811	1197	737434	161	14.4835	1.95842	13.2348	24hpi_peak_1327c
Pf3D7_04_v3	736615	737811	1197	737627	169	15.6197	1.98414	14.3047	24hpi_peak_1327d
Pf3D7_04_v3	739601	739854	254	739739	149	12.8005	1.91619	11.6447	24hpi_peak_1328
Pf3D7_04_v3	742748	743072	325	742922	138	6.94176	1.59178	6.08413	24hpi_peak_1329
Pf3D7_04_v3	748060	748543	484	748207	150	7.93902	1.62229	7.03145	24hpi_peak_1330a
Pf3D7_04_v3	748060	748543	484	748441	125	6.41229	1.59287	5.58177	24hpi_peak_1330b
Pf3D7_04_v3	749128	749947	820	749684	189	15.6351	1.90657	14.3192	24hpi_peak_1331
Pf3D7_04_v3	751123	751689	567	751234	109	7.73269	1.75551	6.83564	24hpi_peak_1332a
Pf3D7_04_v3	751123	751689	567	751616	121	8.24902	1.74139	7.32618	24hpi_peak_1332b
Pf3D7_04_v3	751855	752209	355	751972	122	7.68147	1.69596	6.78676	24hpi_peak_1333
Pf3D7_04_v3	762012	762218	207	762116	136	7.42967	1.63027	6.54746	24hpi_peak_1334
Pf3D7_04_v3	763079	763362	284	763187	159	16.7322	2.09228	15.3516	24hpi_peak_1335
Pf3D7_04_v3	764816	765277	462	765139	180	13.7494	1.84672	12.5415	24hpi_peak_1336
Pf3D7_04_v3	772847	773100	254	772972	183	11.6127	1.73205	10.5198	24hpi_peak_1337
Pf3D7_04_v3	775746	776091	346	775937	187	17.4976	2.00212	16.0687	24hpi_peak_1338
Pf3D7_04_v3	776181	776560	380	776395	172	13.4329	1.85864	12.243	24hpi_peak_1339
Pf3D7_04_v3	780942	781641	700	781100	150	12.091	1.87005	10.9727	24hpi_peak_1340a
Pf3D7_04_v3	780942	781641	700	781374	152	10.7854	1.78573	9.73467	24hpi_peak_1340b
Pf3D7_04_v3	787260	787885	626	787394	179	13.1691	1.82125	11.9932	24hpi_peak_1341a
Pf3D7_04_v3	787260	787885	626	787747	165	14.0707	1.91904	12.8451	24hpi_peak_1341b
Pf3D7_04_v3	788162	788367	206	788261	134	8.79794	1.7282	7.8477	24hpi_peak_1342
Pf3D7_04_v3	788512	788833	322	788691	151	7.24953	1.5773	6.3767	24hpi_peak_1343
Pf3D7_04_v3	789026	789347	322	789220	143	5.12627	1.457	4.36167	24hpi_peak_1344
Pf3D7_04_v3	792214	792630	417	792318	158	9.27143	1.67858	8.29808	24hpi_peak_1345
Pf3D7_04_v3	793765	794009	245	793897	170	8.37673	1.59731	7.44779	24hpi_peak_1346
Pf3D7_04_v3	794263	794517	255	794385	173	13.712	1.86939	12.5067	24hpi_peak_1347
Pf3D7_04_v3	795339	795572	234	795464	140	10.8992	1.83987	9.84279	24hpi_peak_1348
Pf3D7_04_v3	800388	800793	406	800572	205	29.2201	2.45136	26.6812	24hpi_peak_1349
Pf3D7_04_v3	802664	802869	206	802757	153	8.3697	1.64003	7.44113	24hpi_peak_1350
Pf3D7_04_v3	803618	803941	324	803802	195	25.8486	2.3554	23.7153	24hpi_peak_1351
Pf3D7_04_v3	808245	808887	643	808461	208	28.8265	2.41614	26.3392	24hpi_peak_1352
Pf3D7_04_v3	812822	813082	261	812970	148	9.48768	1.72251	8.50316	24hpi_peak_1353
Pf3D7_04_v3	813607	813896	290	813754	143	7.80289	1.63366	6.90231	24hpi_peak_1354
Pf3D7_04_v3	817307	817519	213	817432	169	8.38809	1.60026	7.45864	24hpi_peak_1355
Pf3D7_04_v3	818466	818755	290	818614	182	16.6916	1.9836	15.3135	24hpi_peak_1356
Pf3D7_04_v3	819342	820681	1340	819465	139	8.36768	1.68243	7.43922	24hpi_peak_1357a
Pf3D7_04_v3	819342	820681	1340	819942	157	14.1311	1.95674	12.9018	24hpi_peak_1357b
Pf3D7_04_v3	819342	820681	1340	820213	185	21.2678	2.19192	19.571	24hpi_peak_1357c
Pf3D7_04_v3	819342	820681	1340	820490	153	13.2894	1.92682	12.1067	24hpi_peak_1357d
Pf3D7_04_v3	820778	822205	1428	820982	143	12.7557	1.9415	11.6021	24hpi_peak_1358a
Pf3D7_04_v3	820778	822205	1428	821611	201	29.7772	2.50165	27.1633	24hpi_peak_1358b
Pf3D7_04_v3	820778	822205	1428	822074	122	5.37003	1.52328	4.59183	24hpi_peak_1358c
Pf3D7_04_v3	831865	832169	305	831974	124	7.69119	1.68907	6.796	24hpi_peak_1359
Pf3D7_04_v3	834906	835439	534	835019	141	11.1761	1.85292	10.1056	24hpi_peak_1360a
Pf3D7_04_v3	834906	835439	534	835276	150	12.091	1.87005	10.9727	24hpi_peak_1360b
Pf3D7_04_v3	835738	836180	443	835838	126	8.90402	1.76714	7.94874	24hpi_peak_1361a
[truncated: 10,448 more rows]

## Sheet: SuppTable4
# This file is generated by MACS version 2.1.1.20160309
# Command line: callpeak -t /home/craig/Merrick Lab/PfOrc1 ChIP 2021/ChIP_30hpi.sorted.bam -c /home/craig/Merrick Lab/PfOrc1 ChIP 2021/Input_30hpi.sorted.bam --format BAM --name 30hpi --gsize 23000000 --pvalue 1e-3 --call-summits --nomodel --bw 100
# ARGUMENTS LIST:
# name = 30hpi
# format = BAM
# ChIP-seq file = ['/home/craig/Merrick Lab/PfOrc1 ChIP 2021/ChIP_30hpi.sorted.bam']
# control file = ['/home/craig/Merrick Lab/PfOrc1 ChIP 2021/Input_30hpi.sorted.bam']
# effective genome size = 2.30e+07
# band width = 100
# model fold = [5, 50]
# pvalue cutoff = 1.00e-03
# qvalue will not be calculated and reported as -1 in the final output.
# Larger dataset will be scaled towards smaller dataset.
# Range for calculating regional lambda is: 1000 bps and 10000 bps
# Broad region calling is off
# Paired-End mode is off
# Searching for subpeak summits is on
# tag size is determined as 42 bps
# total tags in treatment: 11708261
# tags after filtering in treatment: 8009904
# maximum duplicate tags at the same position in treatment = 1
# Redundant rate in treatment: 0.32
# total tags in control: 5135039
# tags after filtering in control: 4602027
# maximum duplicate tags at the same position in control = 1
# Redundant rate in control: 0.10
# d = 200
chr	start	end	length	abs_summit	pileup	-LOG10(pvalue)	fold_enrichment	-LOG10(qvalue)	name
Pf3D7_01_v3	29543	30307	765	29783	81.58	8.39024	2.0134	7.19454	30hpi_peak_1a
Pf3D7_01_v3	29543	30307	765	30206	68.95	4.69885	1.70524	3.78099	30hpi_peak_1b
Pf3D7_01_v3	31802	32180	379	31991	71.82	5.4671	1.77528	4.4913	30hpi_peak_2
Pf3D7_01_v3	32303	33078	776	32514	67.22	4.45453	1.66322	3.55568	30hpi_peak_3a
Pf3D7_01_v3	32303	33078	776	32817	76.99	6.86112	1.90134	5.78191	30hpi_peak_3b
Pf3D7_01_v3	33293	33939	647	33473	64.92	3.75781	1.60719	2.91403	30hpi_peak_4a
Pf3D7_01_v3	33293	33939	647	33756	70.67	5.2052	1.74727	4.24971	30hpi_peak_4b
Pf3D7_01_v3	33984	34528	545	34220	77.56	7.15638	1.91535	6.05385	30hpi_peak_5a
Pf3D7_01_v3	33984	34528	545	34346	77.56	7.15638	1.91535	6.05385	30hpi_peak_5b
Pf3D7_01_v3	43191	43595	405	43425	107.44	6.17047	1.64302	5.14201	30hpi_peak_6
Pf3D7_01_v3	45631	46491	861	45796	99.4	11.4106	2.13608	9.98124	30hpi_peak_7a
Pf3D7_01_v3	45631	46491	861	46254	130.42	9.91693	1.82529	8.60526	30hpi_peak_7b
Pf3D7_01_v3	50564	51476	913	50718	96.52	11.4211	2.16718	9.99	30hpi_peak_8a
Pf3D7_01_v3	50564	51476	913	51001	144.21	16.4758	2.16731	14.5755	30hpi_peak_8b
Pf3D7_01_v3	50564	51476	913	51311	125.82	10.0658	1.86507	8.74123	30hpi_peak_8c
Pf3D7_01_v3	54092	54432	341	54296	101.12	4.87271	1.54726	3.94239	30hpi_peak_9
Pf3D7_01_v3	60024	60875	852	60228	137.32	27.1831	2.94288	23.6162	30hpi_peak_10a
Pf3D7_01_v3	60024	60875	852	60502	146.51	14.1916	2.02066	12.5195	30hpi_peak_10b
Pf3D7_01_v3	62146	62876	731	62503	121.8	11.8302	2.01316	10.3648	30hpi_peak_11
Pf3D7_01_v3	62944	63188	245	63079	90.2	8.07609	1.90006	6.90351	30hpi_peak_12
Pf3D7_01_v3	65851	66514	664	66127	148.23	13.0419	1.93808	11.4751	30hpi_peak_13
Pf3D7_01_v3	66584	66790	207	66715	75.27	6.57124	1.85932	5.51155	30hpi_peak_14
Pf3D7_01_v3	81831	82563	733	82072	130.42	12.8279	2.02186	11.2788	30hpi_peak_15
Pf3D7_01_v3	87286	87581	296	87429	113.18	11.6107	2.03901	10.1633	30hpi_peak_16
Pf3D7_01_v3	90395	91136	742	90635	133.87	26.1369	2.93192	22.7761	30hpi_peak_17a
Pf3D7_01_v3	90395	91136	742	90774	139.04	20.4847	2.45683	18.0891	30hpi_peak_17b
Pf3D7_01_v3	95057	95812	756	95256	128.7	7.10044	1.64174	6.00265	30hpi_peak_18a
Pf3D7_01_v3	95057	95812	756	95564	147.66	18.8768	2.3012	16.7017	30hpi_peak_18b
Pf3D7_01_v3	99237	99495	259	99353	114.91	8.20708	1.78321	7.02595	30hpi_peak_19
Pf3D7_01_v3	99753	100863	1111	100069	126.4	7.23744	1.65454	6.1289	30hpi_peak_20a
Pf3D7_01_v3	99753	100863	1111	100495	152.25	8.11767	1.63036	6.94305	30hpi_peak_20b
Pf3D7_01_v3	101036	101765	730	101149	116.63	4.41803	1.4704	3.52333	30hpi_peak_21a
Pf3D7_01_v3	101036	101765	730	101375	99.97	4.472	1.52985	3.57224	30hpi_peak_21b
Pf3D7_01_v3	101036	101765	730	101534	110.89	4.91545	1.53269	3.98162	30hpi_peak_21c
Pf3D7_01_v3	101036	101765	730	101730	98.25	5.8999	1.65411	4.89074	30hpi_peak_21d
Pf3D7_01_v3	107174	107382	209	107281	96.52	11.4211	2.16718	9.99	30hpi_peak_22
Pf3D7_01_v3	111362	114071	2710	111505	92.5	7.07452	1.7981	5.97775	30hpi_peak_23a
Pf3D7_01_v3	111362	114071	2710	111874	128.7	15.5844	2.22848	13.7788	30hpi_peak_23b
Pf3D7_01_v3	111362	114071	2710	112087	144.21	12.7007	1.93613	11.1636	30hpi_peak_23c
Pf3D7_01_v3	111362	114071	2710	112545	148.23	13.4704	1.96358	11.8637	30hpi_peak_23d
Pf3D7_01_v3	111362	114071	2710	113069	149.38	15.147	2.06001	13.3842	30hpi_peak_23e
Pf3D7_01_v3	111362	114071	2710	113332	148.23	13.4704	1.96358	11.8637	30hpi_peak_23f
Pf3D7_01_v3	111362	114071	2710	113941	126.4	14.5577	2.16665	12.8516	30hpi_peak_23g
Pf3D7_01_v3	114798	115604	807	114969	120.65	9.83637	1.8716	8.53105	30hpi_peak_24a
Pf3D7_01_v3	114798	115604	807	115336	117.21	11.4881	2.0035	10.0504	30hpi_peak_24b
Pf3D7_01_v3	119285	119887	603	119375	108.01	4.30095	1.47316	3.41442	30hpi_peak_25a
Pf3D7_01_v3	119285	119887	603	119680	136.74	7.73423	1.65953	6.58766	30hpi_peak_25b
Pf3D7_01_v3	120050	120454	405	120277	126.4	17.283	2.35925	15.2924	30hpi_peak_26
Pf3D7_01_v3	120718	120977	260	120838	105.14	5.44384	1.5842	4.47055	30hpi_peak_27
Pf3D7_01_v3	124768	125437	670	124926	115.48	6.81046	1.66404	5.73361	30hpi_peak_28a
Pf3D7_01_v3	124768	125437	670	125232	132.72	6.30413	1.57317	5.26405	30hpi_peak_28b
Pf3D7_01_v3	128890	129104	215	129055	117.78	5.064	1.52284	4.11856	30hpi_peak_29
Pf3D7_01_v3	129649	129865	217	129775	113.18	11.1459	2.00324	9.7359	30hpi_peak_30
Pf3D7_01_v3	130505	130722	218	130642	108.01	10.4907	1.98207	9.13201	30hpi_peak_31
Pf3D7_01_v3	132082	132292	211	132176	76.41	5.719	1.75941	4.72454	30hpi_peak_32
Pf3D7_01_v3	134853	135089	237	134963	91.93	3.23382	1.42964	2.43327	30hpi_peak_33
Pf3D7_01_v3	138113	138423	311	138300	110.89	4.44266	1.49182	3.54496	30hpi_peak_34
Pf3D7_01_v3	143998	144650	653	144109	106.86	7.53774	1.76828	6.4065	30hpi_peak_35a
Pf3D7_01_v3	143998	144650	653	144453	117.78	14.5182	2.24115	12.8141	30hpi_peak_35b
Pf3D7_01_v3	144842	145190	349	144993	130.42	9.54858	1.80029	8.26585	30hpi_peak_36
Pf3D7_01_v3	148406	149337	932	148532	119.5	11.2107	1.97549	9.79659	30hpi_peak_37a
Pf3D7_01_v3	148406	149337	932	148816	110.89	11.4977	2.06433	10.0599	30hpi_peak_37b
Pf3D7_01_v3	148406	149337	932	149140	118.36	10.9062	1.95665	9.51628	30hpi_peak_37c
Pf3D7_01_v3	150185	150541	357	150410	102.84	4.10163	1.48347	3.23099	30hpi_peak_38
Pf3D7_01_v3	150776	151055	280	150912	103.42	12.2713	2.17537	10.7708	30hpi_peak_39
Pf3D7_01_v3	151374	151618	245	151504	85.03	4.44095	1.56422	3.54336	30hpi_peak_40
Pf3D7_01_v3	156679	156936	258	156786	106.86	4.86687	1.54093	3.93727	30hpi_peak_41
Pf3D7_01_v3	169869	170603	735	170173	95.95	11.0743	2.15441	9.67183	30hpi_peak_42a
Pf3D7_01_v3	169869	170603	735	170481	110.89	5.16534	1.55398	4.21322	30hpi_peak_42b
Pf3D7_01_v3	170930	171203	274	171017	75.27	3.93635	1.55643	3.07802	30hpi_peak_43
Pf3D7_01_v3	174252	174492	241	174358	94.8	6.53636	1.74181	5.48088	30hpi_peak_44
Pf3D7_01_v3	175874	176250	377	176145	116.63	7.68728	1.72988	6.54466	30hpi_peak_45
Pf3D7_01_v3	179196	179490	295	179353	115.48	8.11496	1.76489	6.9406	30hpi_peak_46
Pf3D7_01_v3	182821	183094	274	182966	122.38	12.6152	2.05629	11.0843	30hpi_peak_47
Pf3D7_01_v3	183670	184016	347	183879	125.82	8.26244	1.73732	7.07733	30hpi_peak_48
Pf3D7_01_v3	190456	190794	339	190596	89.63	5.3266	1.64779	4.36083	30hpi_peak_49
Pf3D7_01_v3	192396	192707	312	192551	132.72	20.3152	2.523	17.9457	30hpi_peak_50
Pf3D7_01_v3	193493	194018	526	193692	116.06	9.8951	1.88802	8.5847	30hpi_peak_51
Pf3D7_01_v3	194582	194814	233	194698	98.82	7.80838	1.83495	6.65735	30hpi_peak_52
Pf3D7_01_v3	196173	196390	218	196274	98.25	6.53357	1.71115	5.47895	30hpi_peak_53
Pf3D7_01_v3	196966	197291	326	197102	106.86	5.65962	1.60992	4.66875	30hpi_peak_54
Pf3D7_01_v3	198929	199821	893	199087	114.91	9.24722	1.86348	7.98692	30hpi_peak_55a
Pf3D7_01_v3	198929	199821	893	199495	138.46	13.0571	1.99235	11.4899	30hpi_peak_55b
Pf3D7_01_v3	200923	201203	281	201072	134.44	10.2545	1.83031	8.91618	30hpi_peak_56
Pf3D7_01_v3	203037	204126	1090	203182	124.1	13.2699	2.08502	11.6833	30hpi_peak_57a
Pf3D7_01_v3	203037	204126	1090	203945	133.87	9.98392	1.82254	8.66638	30hpi_peak_57b
Pf3D7_01_v3	207874	208090	217	207970	65.5	3.23802	1.5203	2.43697	30hpi_peak_58a
Pf3D7_01_v3	207874	208090	217	208067	70.67	4.27433	1.63254	3.38994	30hpi_peak_58b
Pf3D7_01_v3	211071	211321	251	211235	71.82	3.13644	1.48608	2.34322	30hpi_peak_59
Pf3D7_01_v3	211407	211879	473	211621	99.97	8.2418	1.86982	7.05869	30hpi_peak_60
Pf3D7_01_v3	211946	212145	200	212041	71.24	4.53796	1.64939	3.63269	30hpi_peak_61
Pf3D7_01_v3	212752	212973	222	212866	76.99	4.14978	1.5916	3.27521	30hpi_peak_62
Pf3D7_01_v3	215807	216519	713	215978	105.72	5.17586	1.56935	4.22258	30hpi_peak_63a
Pf3D7_01_v3	215807	216519	713	216238	110.31	10.4836	1.97362	9.12598	30hpi_peak_63b
Pf3D7_01_v3	217157	217483	327	217312	127.55	9.11752	1.78539	7.86605	30hpi_peak_64
Pf3D7_01_v3	221236	221472	237	221371	105.72	5.44384	1.59277	4.47055	30hpi_peak_65
Pf3D7_01_v3	222248	222699	452	222439	135.02	12.145	1.94311	10.6539	30hpi_peak_66
Pf3D7_01_v3	228871	229071	201	228978	82.16	4.79508	1.61789	3.87005	30hpi_peak_67
Pf3D7_01_v3	230303	230685	383	230512	145.36	14.3371	2.03277	12.6506	30hpi_peak_68
Pf3D7_01_v3	239350	239726	377	239549	130.42	14.7867	2.15444	13.0582	30hpi_peak_69
Pf3D7_01_v3	242610	243890	1281	242798	144.78	11.4831	1.86903	10.0468	30hpi_peak_70a
Pf3D7_01_v3	242610	243890	1281	243094	131	11.9332	1.97008	10.4608	30hpi_peak_70b
Pf3D7_01_v3	242610	243890	1281	243574	130.42	13.2958	2.05345	11.7056	30hpi_peak_70c
Pf3D7_01_v3	246687	247031	345	246847	110.89	15.0617	2.35056	13.3079	30hpi_peak_71
Pf3D7_01_v3	249262	249606	345	249438	113.76	4.31871	1.47127	3.43129	30hpi_peak_72
Pf3D7_01_v3	249951	250366	416	250033	88.48	3.34125	1.44322	2.53083	30hpi_peak_73a
Pf3D7_01_v3	249951	250366	416	250162	74.69	3.47668	1.51381	2.65611	30hpi_peak_73b
Pf3D7_01_v3	249951	250366	416	250231	82.73	3.35711	1.46902	2.54588	30hpi_peak_73c
Pf3D7_01_v3	253613	253814	202	253708	103.42	6.45994	1.68415	5.40928	30hpi_peak_74
Pf3D7_01_v3	258353	258601	249	258469	95.95	10.0734	2.06273	8.74822	30hpi_peak_75
Pf3D7_01_v3	260673	261057	385	260864	112.61	7.3579	1.72137	6.24031	30hpi_peak_76
Pf3D7_01_v3	261622	261876	255	261721	105.14	8.75459	1.86213	7.53154	30hpi_peak_77
Pf3D7_01_v3	265223	265514	292	265366	131	13.2958	2.06243	11.7056	30hpi_peak_78
Pf3D7_01_v3	265664	266536	873	265827	117.78	14.5182	2.24115	12.8141	30hpi_peak_79a
Pf3D7_01_v3	265664	266536	873	266120	78.71	4.65134	1.63345	3.73821	30hpi_peak_79b
Pf3D7_01_v3	265664	266536	873	266421	108.01	8.06153	1.78711	6.89064	30hpi_peak_79c
Pf3D7_01_v3	267186	267440	255	267330	106.86	9.45094	1.92616	8.17416	30hpi_peak_80
Pf3D7_01_v3	267851	268864	1014	268070	124.1	17.1282	2.3604	15.1568	30hpi_peak_81a
Pf3D7_01_v3	267851	268864	1014	268670	126.97	15.9825	2.27711	14.1356	30hpi_peak_81b
Pf3D7_01_v3	277150	277351	202	277315	89.05	5.14866	1.61968	4.19738	30hpi_peak_82
Pf3D7_01_v3	277694	277937	244	277803	117.21	5.82564	1.57609	4.82265	30hpi_peak_83
Pf3D7_01_v3	279197	279539	343	279351	137.89	11.085	1.87689	9.68076	30hpi_peak_84
Pf3D7_01_v3	281582	283788	2207	281693	93.65	5.9606	1.69018	4.94713	30hpi_peak_85a
Pf3D7_01_v3	281582	283788	2207	281965	99.4	5.53566	1.61929	4.55518	30hpi_peak_85b
Pf3D7_01_v3	281582	283788	2207	282319	133.29	16.381	2.23823	14.4893	30hpi_peak_85c
Pf3D7_01_v3	281582	283788	2207	282876	115.48	8.46967	1.79205	7.26864	30hpi_peak_85d
Pf3D7_01_v3	281582	283788	2207	282978	116.63	14.7183	2.26215	12.9974	30hpi_peak_85e
Pf3D7_01_v3	281582	283788	2207	283510	122.38	11.6899	1.98996	10.2368	30hpi_peak_85f
Pf3D7_01_v3	285119	285419	301	285272	126.4	9.95735	1.84637	8.64226	30hpi_peak_86
Pf3D7_01_v3	299637	300111	475	299783	94.22	7.62023	1.83125	6.4824	30hpi_peak_87
Pf3D7_01_v3	300409	300669	261	300517	97.1	4.08764	1.48633	3.21775	30hpi_peak_88
Pf3D7_01_v3	303161	303398	238	303262	108.01	5.81577	1.60315	4.81315	30hpi_peak_89
Pf3D7_01_v3	305153	305564	412	305384	127.55	13.7711	2.10735	12.1406	30hpi_peak_90
Pf3D7_01_v3	307209	307726	518	307385	107.44	5.32827	1.57159	4.36234	30hpi_peak_91
Pf3D7_01_v3	308263	308470	208	308361	82.73	3.35711	1.46902	2.54588	30hpi_peak_92
Pf3D7_01_v3	308599	309045	447	308813	125.82	12.1721	2.01309	10.6789	30hpi_peak_93
Pf3D7_01_v3	328543	329330	788	328648	78.14	7.45698	1.92936	6.33202	30hpi_peak_94a
Pf3D7_01_v3	328543	329330	788	328960	112.61	9.55317	1.8935	8.26946	30hpi_peak_94b
Pf3D7_01_v3	330699	330979	281	330811	110.89	5.16534	1.55398	4.21322	30hpi_peak_95
Pf3D7_01_v3	332503	332726	224	332612	102.27	6.53732	1.69293	5.48115	30hpi_peak_96
Pf3D7_01_v3	337726	338471	746	337876	108.59	5.53918	1.58824	4.55812	30hpi_peak_97a
Pf3D7_01_v3	337726	338471	746	338252	125.25	18.9373	2.48524	16.7535	30hpi_peak_97b
Pf3D7_01_v3	339795	340004	210	339954	108.01	9.21108	1.87955	7.95365	30hpi_peak_98
Pf3D7_01_v3	340551	341812	1262	341047	132.72	13.2773	2.04464	11.6899	30hpi_peak_99a
Pf3D7_01_v3	340551	341812	1262	341497	138.46	8.51151	1.70079	7.30784	30hpi_peak_99b
Pf3D7_01_v3	344450	344659	210	344540	109.74	4.72097	1.51695	3.80164	30hpi_peak_100
Pf3D7_01_v3	349161	349710	550	349400	170.64	10.4674	1.71639	9.11099	30hpi_peak_101
Pf3D7_01_v3	350811	351081	271	350901	89.05	4.48212	1.55266	3.58077	30hpi_peak_102
Pf3D7_01_v3	352941	353182	242	353071	112.04	8.77029	1.82316	7.54525	30hpi_peak_103
Pf3D7_01_v3	353623	354240	618	353734	106.86	11.4483	2.0904	10.0147	30hpi_peak_104a
Pf3D7_01_v3	353623	354240	618	354063	116.63	8.73589	1.80972	7.51417	30hpi_peak_104b
Pf3D7_01_v3	355101	356016	916	355195	84.46	6.04297	1.74403	5.02343	30hpi_peak_105a
Pf3D7_01_v3	355101	356016	916	355523	104.57	7.3706	1.75944	6.25116	30hpi_peak_105b
Pf3D7_01_v3	363457	363956	500	363734	152.25	19.334	2.28737	17.1008	30hpi_peak_106
Pf3D7_01_v3	365604	366267	664	365753	120.65	10.6504	1.93101	9.28034	30hpi_peak_107a
Pf3D7_01_v3	365604	366267	664	366017	120.65	17.325	2.42338	15.3306	30hpi_peak_107b
Pf3D7_01_v3	367385	368009	625	367528	115.48	11.317	2.00833	9.89323	30hpi_peak_108
Pf3D7_01_v3	368374	368792	419	368603	140.19	11.1441	1.85774	9.7352	30hpi_peak_109
Pf3D7_01_v3	369482	369854	373	369646	136.17	12.018	1.93192	10.5382	30hpi_peak_110
Pf3D7_01_v3	374538	374797	260	374675	104.57	8.09191	1.82011	6.91874	30hpi_peak_111
Pf3D7_01_v3	381623	382399	777	381803	101.12	4.144	1.47999	3.26997	30hpi_peak_112a
Pf3D7_01_v3	381623	382399	777	381892	114.91	6.00349	1.60984	4.98702	30hpi_peak_112b
Pf3D7_01_v3	381623	382399	777	382014	106.29	3.7329	1.43054	2.89117	30hpi_peak_112c
Pf3D7_01_v3	381623	382399	777	382236	130.42	10.2965	1.851	8.95459	30hpi_peak_112d
Pf3D7_01_v3	384406	384682	277	384576	78.71	3.77619	1.53293	2.93118	30hpi_peak_113
Pf3D7_01_v3	387588	387788	201	387694	86.76	5.2358	1.65577	4.27694	30hpi_peak_114
Pf3D7_01_v3	388354	388944	591	388518	113.76	13.1055	2.16527	11.533	30hpi_peak_115a
Pf3D7_01_v3	388354	388944	591	388751	116.06	9.8951	1.88802	8.5847	30hpi_peak_115b
Pf3D7_01_v3	391037	391413	377	391306	110.31	7.19344	1.71249	6.08925	30hpi_peak_116
Pf3D7_01_v3	391821	392110	290	391966	118.36	12.762	2.09396	11.22	30hpi_peak_117
Pf3D7_01_v3	392759	393012	254	392850	79.29	6.15403	1.78415	5.12633	30hpi_peak_118
Pf3D7_01_v3	394047	394446	400	394332	99.4	4.72202	1.54455	3.80226	30hpi_peak_119
Pf3D7_01_v3	396519	396799	281	396676	116.63	5.36026	1.54779	4.39242	30hpi_peak_120
Pf3D7_01_v3	396959	397415	457	397226	131	11.9332	1.97008	10.4608	30hpi_peak_121
Pf3D7_01_v3	400844	401553	710	401213	94.8	5.57821	1.65171	4.59314	30hpi_peak_122
Pf3D7_01_v3	401793	402150	358	401996	105.72	8.75459	1.87221	7.53154	30hpi_peak_123
Pf3D7_01_v3	402195	402549	355	402392	114.91	6.00349	1.60984	4.98702	30hpi_peak_124
Pf3D7_01_v3	407191	407408	218	407298	116.63	8.37458	1.7823	7.1799	30hpi_peak_125
Pf3D7_01_v3	408041	408755	715	408308	137.89	18.4429	2.35407	16.319	30hpi_peak_126
Pf3D7_01_v3	409858	410104	247	410084	87.9	3.37909	1.45746	2.56577	30hpi_peak_127
Pf3D7_01_v3	410529	410979	451	410759	114.33	8.20708	1.77437	7.02595	30hpi_peak_128
Pf3D7_01_v3	413744	414777	1034	414108	151.1	10.4129	1.76866	9.06098	30hpi_peak_129a
Pf3D7_01_v3	413744	414777	1034	414527	109.74	5.21832	1.55968	4.26163	30hpi_peak_129b
Pf3D7_01_v3	414845	415131	287	414983	129.27	10.4056	1.86103	9.05454	30hpi_peak_130
Pf3D7_01_v3	418353	418720	368	418509	124.1	8.69096	1.76199	7.47386	30hpi_peak_131
Pf3D7_01_v3	419311	419560	250	419407	98.25	6.21045	1.68215	5.1788	30hpi_peak_132
Pf3D7_01_v3	422107	422394	288	422227	102.27	9.97592	1.98593	8.65879	30hpi_peak_133
Pf3D7_01_v3	423459	424384	926	424161	143.64	14.6381	2.06622	12.9228	30hpi_peak_134
Pf3D7_01_v3	424476	424939	464	424757	108.01	10.9488	2.01878	9.55403	30hpi_peak_135
Pf3D7_01_v3	425004	425435	432	425212	136.17	19.2941	2.40643	17.0623	30hpi_peak_136
Pf3D7_01_v3	425797	426026	230	425915	91.35	5.19118	1.62021	4.23705	30hpi_peak_137
Pf3D7_01_v3	431597	432057	461	431756	114.33	6.00349	1.60186	4.98702	30hpi_peak_138a
Pf3D7_01_v3	431597	432057	461	432010	105.14	3.98066	1.45399	3.1192	30hpi_peak_138b
Pf3D7_01_v3	433696	433919	224	433827	109.74	9.91956	1.94276	8.60696	30hpi_peak_139
Pf3D7_01_v3	440552	440851	300	440822	87.9	5.16592	1.64639	4.21322	30hpi_peak_140
Pf3D7_01_v3	448939	449157	219	449034	93.65	5.06364	1.60424	4.11828	30hpi_peak_141
Pf3D7_01_v3	464880	465185	306	464976	105.72	3.36924	1.40415	2.55741	30hpi_peak_142a
Pf3D7_01_v3	464880	465185	306	465044	102.27	3.46556	1.41464	2.6461	30hpi_peak_142b
Pf3D7_01_v3	464880	465185	306	465083	95.37	3.1034	1.39672	2.31296	30hpi_peak_142c
Pf3D7_01_v3	476275	476616	342	476429	129.27	10.8022	1.888	9.42064	30hpi_peak_143
Pf3D7_01_v3	476886	477711	826	477018	116.06	9.49574	1.85806	8.21621	30hpi_peak_144a
Pf3D7_01_v3	476886	477711	826	477519	135.02	17.6888	2.30538	15.653	30hpi_peak_144b
Pf3D7_01_v3	479013	479419	407	479187	107.44	7.44816	1.74902	6.32441	30hpi_peak_145
Pf3D7_01_v3	479466	479917	452	479574	78.71	6.40538	1.82826	5.35916	30hpi_peak_146a
Pf3D7_01_v3	479466	479917	452	479813	73.54	6.008	1.8173	4.99099	30hpi_peak_146b
Pf3D7_01_v3	487937	488936	1000	488335	139.04	12.4867	1.94499	10.9666	30hpi_peak_147a
Pf3D7_01_v3	487937	488936	1000	488731	132.14	11.261	1.90207	9.84214	30hpi_peak_147b
Pf3D7_01_v3	489094	489487	394	489292	141.91	8.59612	1.70133	7.38646	30hpi_peak_148
Pf3D7_01_v3	489600	489835	236	489708	120.08	8.01724	1.7297	6.85034	30hpi_peak_149
Pf3D7_01_v3	495826	496223	398	496025	147.08	15.9561	2.11547	14.1136	30hpi_peak_150
Pf3D7_01_v3	496541	496753	213	496638	86.76	4.65535	1.59556	3.74158	30hpi_peak_151
Pf3D7_01_v3	498318	498810	493	498444	108.01	5.01581	1.53541	4.07418	30hpi_peak_152a
Pf3D7_01_v3	498318	498810	493	498658	105.14	8.3658	1.83002	7.17226	30hpi_peak_152b
Pf3D7_01_v3	500989	501852	864	501241	148.81	17.3381	2.20304	15.3424	30hpi_peak_153a
Pf3D7_01_v3	500989	501852	864	501652	126.4	6.38056	1.59249	5.33575	30hpi_peak_153b
Pf3D7_01_v3	502226	502499	274	502361	122.95	8.87744	1.79641	7.64552	30hpi_peak_154
Pf3D7_01_v3	504943	505209	267	505083	114.33	10.1367	1.92223	8.80614	30hpi_peak_155
Pf3D7_01_v3	505413	505951	539	505589	132.72	22.4601	2.67438	19.7671	30hpi_peak_156
Pf3D7_01_v3	506049	506252	204	506143	69.52	3.68561	1.56017	2.84773	30hpi_peak_157
Pf3D7_01_v3	508486	509044	559	508727	125.25	7.93432	1.70608	6.7741	30hpi_peak_158
Pf3D7_01_v3	512168	514601	2434	512949	148.23	19.4852	2.32448	17.2325	30hpi_peak_159a
Pf3D7_01_v3	512168	514601	2434	513136	154.55	19.6094	2.29427	17.338	30hpi_peak_159b
Pf3D7_01_v3	512168	514601	2434	513484	149.38	15.147	2.06001	13.3842	30hpi_peak_159c
Pf3D7_01_v3	512168	514601	2434	514354	153.4	13.6811	1.95447	12.0559	30hpi_peak_159d
Pf3D7_01_v3	514909	515507	599	515032	105.72	8.3658	1.83993	7.17226	30hpi_peak_160a
Pf3D7_01_v3	514909	515507	599	515373	120.65	11.9744	2.02756	10.4968	30hpi_peak_160b
Pf3D7_01_v3	521338	521677	340	521507	118.93	11.3475	1.99884	9.92147	30hpi_peak_161
Pf3D7_01_v3	522030	522382	353	522167	120.65	9.07323	1.81573	7.82563	30hpi_peak_162
Pf3D7_01_v3	528227	528739	513	528410	118.93	11.3475	1.99884	9.92147	30hpi_peak_163
Pf3D7_01_v3	528787	529072	286	528896	91.35	5.24944	1.62592	4.29033	30hpi_peak_164
Pf3D7_01_v3	529244	529503	260	529397	108.59	8.06153	1.79653	6.89064	30hpi_peak_165
Pf3D7_01_v3	529712	530081	370	529923	134.44	8.18742	1.69304	7.00869	30hpi_peak_166
Pf3D7_01_v3	530309	531495	1187	530585	143.06	17.7539	2.25095	15.7094	30hpi_peak_167a
Pf3D7_01_v3	530309	531495	1187	531319	139.61	13.3673	2.00877	11.7712	30hpi_peak_167b
Pf3D7_01_v3	532793	533869	1077	533039	99.97	5.53566	1.62855	4.55518	30hpi_peak_168a
Pf3D7_01_v3	532793	533869	1077	533366	105.72	11.5217	2.10153	10.0817	30hpi_peak_168b
Pf3D7_01_v3	532793	533869	1077	533680	75.84	3.66106	1.53495	2.82533	30hpi_peak_168c
Pf3D7_01_v3	534738	534999	262	534845	101.69	4.61998	1.53275	3.70937	30hpi_peak_169
Pf3D7_01_v3	537142	537391	250	537274	112.04	9.15497	1.85304	7.90138	30hpi_peak_170
Pf3D7_01_v3	537535	537749	215	537669	98.25	7.58318	1.80449	6.44891	30hpi_peak_171
Pf3D7_01_v3	542762	543647	886	542958	141.91	11.8242	1.90549	10.3605	30hpi_peak_172a
Pf3D7_01_v3	542762	543647	886	543492	108.59	11.9156	2.10747	10.4451	30hpi_peak_172b
Pf3D7_01_v3	544341	545770	1430	544901	117.21	18.232	2.51503	16.1342	30hpi_peak_173a
Pf3D7_01_v3	544341	545770	1430	545453	106.86	11.2532	2.07432	9.83535	30hpi_peak_173b
Pf3D7_01_v3	550660	551014	355	550768	91.93	5.48763	1.65941	4.50969	30hpi_peak_174
Pf3D7_01_v3	551070	551533	464	551355	116.06	8.37458	1.7736	7.1799	30hpi_peak_175
Pf3D7_01_v3	553373	553781	409	553607	128.12	11.3346	1.92721	9.90979	30hpi_peak_176
Pf3D7_01_v3	554994	555468	475	555073	75.84	4.26696	1.60752	3.38353	30hpi_peak_177a
Pf3D7_01_v3	554994	555468	475	555328	122.38	8.52438	1.76254	7.31984	30hpi_peak_177b
Pf3D7_01_v3	560566	561286	721	560690	92.5	6.71481	1.76418	5.6446	30hpi_peak_178a
Pf3D7_01_v3	560566	561286	721	561086	149.38	19.3867	2.31355	17.1439	30hpi_peak_178b
Pf3D7_01_v3	563729	564613	885	563982	148.81	17.882	2.23592	15.8239	30hpi_peak_179a
Pf3D7_01_v3	563729	564613	885	564453	122.38	16.9739	2.37264	15.0192	30hpi_peak_179b
Pf3D7_01_v3	572453	572713	261	572572	100.54	7.38777	1.78149	6.2669	30hpi_peak_180
Pf3D7_01_v3	592357	593014	658	592784	141.34	16.492	2.18981	14.5897	30hpi_peak_181
Pf3D7_01_v3	595545	596118	574	595889	146.51	21.3257	2.45847	18.8087	30hpi_peak_182
Pf3D7_01_v3	598729	599409	681	599183	141.91	21.2937	2.50723	18.7813	30hpi_peak_183
Pf3D7_01_v3	600692	600958	267	600836	92.5	9.57843	2.03264	8.2929	30hpi_peak_184
Pf3D7_01_v3	604621	605471	851	605048	137.89	15.1162	2.13677	13.3581	30hpi_peak_185a
Pf3D7_01_v3	604621	605471	851	605225	129.85	10.4056	1.86924	9.05454	30hpi_peak_185b
Pf3D7_01_v3	609560	614997	5438	609900	151.1	14.3903	2.00138	12.7017	30hpi_peak_186a
Pf3D7_01_v3	609560	614997	5438	610193	141.34	13.0916	1.97691	11.523	30hpi_peak_186b
Pf3D7_01_v3	609560	614997	5438	610707	122.38	11.6005	1.98356	10.1548	30hpi_peak_186c
Pf3D7_01_v3	609560	614997	5438	611179	145.36	19.6724	2.36063	17.3896	30hpi_peak_186d
Pf3D7_01_v3	609560	614997	5438	612303	151.68	28.6888	2.88074	24.8561	30hpi_peak_186e
Pf3D7_01_v3	609560	614997	5438	612704	123.53	16.3841	2.32326	14.4923	30hpi_peak_186f
Pf3D7_01_v3	609560	614997	5438	613736	139.04	12.9208	1.97238	11.3672	30hpi_peak_186g
Pf3D7_01_v3	609560	614997	5438	614263	139.61	16.3268	2.19709	14.4423	30hpi_peak_186h
Pf3D7_01_v3	609560	614997	5438	614656	144.78	11.4831	1.86903	10.0468	30hpi_peak_186i
Pf3D7_01_v3	628499	628807	309	628632	78.71	7.45698	1.94337	6.33202	30hpi_peak_187
Pf3D7_01_v3	639331	639598	268	639497	70.09	4.54943	1.65335	3.64361	30hpi_peak_188
Pf3D7_01_v3	639841	640295	455	640054	93.08	8.54464	1.91991	7.33815	30hpi_peak_189
Pf3D7_02_v3	7314	7682	369	7543	87.33	10.3933	2.15347	9.04369	30hpi_peak_190
Pf3D7_02_v3	9424	9655	232	9543	61.48	3.11699	1.52315	2.3254	30hpi_peak_191a
Pf3D7_02_v3	9424	9655	232	9644	67.8	4.45453	1.67723	3.55568	30hpi_peak_191b
Pf3D7_02_v3	25194	28984	3791	25411	103.99	12.2713	2.18734	10.7708	30hpi_peak_192a
Pf3D7_02_v3	25194	28984	3791	25542	102.27	9.10769	1.91238	7.85737	30hpi_peak_192b
Pf3D7_02_v3	25194	28984	3791	26118	118.36	17.964	2.48658	15.8974	30hpi_peak_192c
Pf3D7_02_v3	25194	28984	3791	26561	110.89	12.0849	2.11107	10.6005	30hpi_peak_192d
Pf3D7_02_v3	25194	28984	3791	26740	110.89	11.1198	2.0343	9.71193	30hpi_peak_192e
Pf3D7_02_v3	25194	28984	3791	27196	109.16	9.09623	1.86717	7.84698	30hpi_peak_192f
Pf3D7_02_v3	25194	28984	3791	27732	120.08	18.7862	2.52249	16.6217	30hpi_peak_192g
Pf3D7_02_v3	25194	28984	3791	28258	114.91	16.3628	2.41476	14.4749	30hpi_peak_192h
Pf3D7_02_v3	25194	28984	3791	28750	99.97	14.2734	2.40406	12.5979	30hpi_peak_192i
Pf3D7_02_v3	33102	33854	753	33491	129.27	18.4487	2.41244	16.3224	30hpi_peak_193
Pf3D7_02_v3	36718	37046	329	36894	103.99	15.8759	2.49981	14.0395	30hpi_peak_194
Pf3D7_02_v3	38335	39045	711	38543	115.48	19.5252	2.64734	17.2644	30hpi_peak_195
Pf3D7_02_v3	41688	42085	398	41877	110.89	9.79395	1.92908	8.49056	30hpi_peak_196
Pf3D7_02_v3	45366	45938	573	45684	125.82	24.0541	2.88238	21.0938	30hpi_peak_197
Pf3D7_02_v3	48935	49450	516	49222	105.72	7.99107	1.80874	6.82576	30hpi_peak_198
Pf3D7_02_v3	54374	54906	533	54553	100.54	15.3117	2.47564	13.5322	30hpi_peak_199
Pf3D7_02_v3	57434	57903	470	57641	118.93	16.667	2.3986	14.7456	30hpi_peak_200
Pf3D7_02_v3	63359	64227	869	63531	110.89	15.4298	2.38057	13.6404	30hpi_peak_201a
Pf3D7_02_v3	63359	64227	869	63802	113.18	17.9527	2.53744	15.8883	30hpi_peak_201b
Pf3D7_02_v3	63359	64227	869	64057	95.37	13.3307	2.34958	11.7376	30hpi_peak_201c
Pf3D7_02_v3	66764	67494	731	66928	98.25	11.0699	2.11163	9.66817	30hpi_peak_202a
Pf3D7_02_v3	66764	67494	731	67127	89.63	9.56021	2.05974	8.27595	30hpi_peak_202b
Pf3D7_02_v3	66764	67494	731	67330	110.31	13.1209	2.18259	11.5461	30hpi_peak_202c
Pf3D7_02_v3	73508	73922	415	73646	90.78	10.394	2.13436	9.04392	30hpi_peak_203
Pf3D7_02_v3	77305	77913	609	77476	108.59	7.70497	1.76756	6.56026	30hpi_peak_204a
Pf3D7_02_v3	77305	77913	609	77720	120.65	17.5826	2.44285	15.5604	30hpi_peak_204b
Pf3D7_02_v3	81348	81652	305	81488	95.95	11.6064	2.20338	10.16	30hpi_peak_205
Pf3D7_02_v3	81817	82166	350	81970	90.2	5.55956	1.65824	4.5762	30hpi_peak_206
Pf3D7_02_v3	82585	83153	569	82745	97.1	9.77442	2.00199	8.47374	30hpi_peak_207a
Pf3D7_02_v3	82585	83153	569	82961	97.1	8.47171	1.88649	7.27001	30hpi_peak_207b
Pf3D7_02_v3	86978	87367	390	87231	109.74	7.61471	1.75774	6.47773	30hpi_peak_208
Pf3D7_02_v3	87685	88026	342	87850	105.14	17.398	2.5877	15.3964	30hpi_peak_209
Pf3D7_02_v3	96754	97922	1169	97044	116.63	22.3359	2.86784	19.6638	30hpi_peak_210a
Pf3D7_02_v3	96754	97922	1169	97289	117.78	15.6721	2.32904	13.8561	30hpi_peak_210b
Pf3D7_02_v3	96754	97922	1169	97728	104.57	12.6236	2.19931	11.092	30hpi_peak_210c
Pf3D7_02_v3	98108	98489	382	98328	121.8	12.7711	2.08141	11.2276	30hpi_peak_211
Pf3D7_02_v3	103369	105259	1891	103528	99.97	10.4153	2.06062	9.06278	30hpi_peak_212a
Pf3D7_02_v3	103369	105259	1891	103901	116.63	17.1561	2.45067	15.181	30hpi_peak_212b
Pf3D7_02_v3	103369	105259	1891	104425	118.36	15.4559	2.2953	13.6627	30hpi_peak_212c
Pf3D7_02_v3	103369	105259	1891	104892	124.68	16.5226	2.32733	14.6165	30hpi_peak_212d
Pf3D7_02_v3	109697	110207	511	110070	122.95	11.2488	1.96749	9.83183	30hpi_peak_213
Pf3D7_02_v3	112583	113017	435	112949	125.82	5.90657	1.56574	4.89725	30hpi_peak_214
Pf3D7_02_v3	120937	121159	223	121039	109.74	5.48118	1.58196	4.50399	30hpi_peak_215
Pf3D7_02_v3	121574	122548	975	121946	136.74	6.60707	1.58323	5.54594	30hpi_peak_216a
Pf3D7_02_v3	121574	122548	975	122342	141.34	17.0343	2.22402	15.0716	30hpi_peak_216b
Pf3D7_02_v3	122777	123234	458	123025	134.44	11.8472	1.9349	10.3813	30hpi_peak_217
Pf3D7_02_v3	131176	132332	1157	131325	124.1	16.5226	2.31669	14.6165	30hpi_peak_218a
Pf3D7_02_v3	131176	132332	1157	131996	143.06	14.1669	2.02903	12.4962	30hpi_peak_218b
Pf3D7_02_v3	136338	136558	221	136437	112.04	7.3579	1.71266	6.24031	30hpi_peak_219
Pf3D7_02_v3	145354	145650	297	145490	126.97	7.85536	1.70632	6.70077	30hpi_peak_220
Pf3D7_02_v3	150066	150265	200	150136	90.78	4.69241	1.58237	3.77555	30hpi_peak_221
Pf3D7_02_v3	150788	151370	583	151042	126.97	9.57941	1.8282	8.29332	30hpi_peak_222a
Pf3D7_02_v3	150788	151370	583	151198	128.12	12.2029	1.98651	10.7076	30hpi_peak_222b
Pf3D7_02_v3	152136	152356	221	152289	87.33	6.12257	1.73197	5.09824	30hpi_peak_223
Pf3D7_02_v3	153619	153922	304	153738	112.04	5.57708	1.56994	4.59267	30hpi_peak_224
Pf3D7_02_v3	158092	158414	323	158271	89.05	4.22472	1.52634	3.3441	30hpi_peak_225
Pf3D7_02_v3	162156	162384	229	162269	90.78	9.88981	2.08586	8.58036	30hpi_peak_226
Pf3D7_02_v3	168890	169187	298	169023	97.1	5.66921	1.63496	4.67752	30hpi_peak_227
Pf3D7_02_v3	169368	169792	425	169578	115.48	11.7814	2.04356	10.3202	30hpi_peak_228
Pf3D7_02_v3	171537	171743	207	171635	95.37	6.4512	1.72096	5.40258	30hpi_peak_229
Pf3D7_02_v3	177127	177818	692	177357	104.57	7.02959	1.7306	5.93595	30hpi_peak_230a
Pf3D7_02_v3	177127	177818	692	177591	105.14	12.1222	2.13994	10.6334	30hpi_peak_230b
Pf3D7_02_v3	178823	179205	383	179033	143.06	19.5176	2.36166	17.2573	30hpi_peak_231
Pf3D7_02_v3	183561	183933	373	183787	119.5	14.6817	2.23157	12.9627	30hpi_peak_232
Pf3D7_02_v3	184831	185219	389	185022	143.06	16.1316	2.15016	14.2688	30hpi_peak_233
Pf3D7_02_v3	185327	185905	579	185538	146.51	17.1731	2.20162	15.1964	30hpi_peak_234
Pf3D7_02_v3	187319	187758	440	187562	130.42	11.9332	1.96151	10.4608	30hpi_peak_235
Pf3D7_02_v3	188733	189060	328	188947	107.44	5.06783	1.54913	4.12213	30hpi_peak_236
Pf3D7_02_v3	198716	198920	205	198812	117.21	5.064	1.51547	4.11856	30hpi_peak_237
Pf3D7_02_v3	199304	199578	275	199443	118.36	6.03744	1.59141	5.01852	30hpi_peak_238
Pf3D7_02_v3	200504	200769	266	200633	101.69	8.02563	1.83382	6.85714	30hpi_peak_239
Pf3D7_02_v3	203836	204098	263	203960	122.95	7.85123	1.72156	6.69812	30hpi_peak_240
Pf3D7_02_v3	205908	207485	1578	206176	124.68	8.01511	1.72158	6.84855	30hpi_peak_241a
Pf3D7_02_v3	205908	207485	1578	206939	128.12	14.6197	2.15205	12.9077	30hpi_peak_241b
Pf3D7_02_v3	205908	207485	1578	207257	120.08	8.35789	1.75477	7.16524	30hpi_peak_241c
Pf3D7_02_v3	212094	212356	263	212214	106.29	7.19522	1.73049	6.09035	30hpi_peak_242
Pf3D7_02_v3	221333	221641	309	221514	76.41	4.31774	1.59946	3.43037	30hpi_peak_243
Pf3D7_02_v3	225510	225785	276	225663	117.78	7.60463	1.72147	6.46959	30hpi_peak_244
Pf3D7_02_v3	229345	230011	667	229484	103.42	8.58368	1.8646	7.37497	30hpi_peak_245a
Pf3D7_02_v3	229345	230011	667	229799	130.42	12.8279	2.02186	11.2788	30hpi_peak_245b
Pf3D7_02_v3	236426	237402	977	236613	136.17	15.2883	2.14323	13.5128	30hpi_peak_246a
Pf3D7_02_v3	236426	237402	977	237249	103.99	8.98644	1.90895	7.74577	30hpi_peak_246b
Pf3D7_02_v3	237649	238227	579	237878	102.27	9.97592	1.98593	8.65879	30hpi_peak_247
Pf3D7_02_v3	238430	238674	245	238532	91.93	7.55745	1.85853	6.42441	30hpi_peak_248
Pf3D7_02_v3	239278	239624	347	239444	106.29	7.89303	1.78817	6.7356	30hpi_peak_249
Pf3D7_02_v3	240486	240974	489	240802	122.95	11.2488	1.96749	9.83183	30hpi_peak_250
Pf3D7_02_v3	242970	243295	326	243126	120.08	11.0776	1.95289	9.67412	30hpi_peak_251
Pf3D7_02_v3	249130	249811	682	249607	132.14	13.9472	2.08039	12.2981	30hpi_peak_252
Pf3D7_02_v3	249987	250472	486	250159	101.12	10.5862	2.04239	9.22034	30hpi_peak_253
Pf3D7_02_v3	255452	255883	432	255653	136.74	15.8116	2.18637	13.9814	30hpi_peak_254
Pf3D7_02_v3	257123	257674	552	257220	77.56	3.93155	1.55263	3.07426	30hpi_peak_255a
Pf3D7_02_v3	257123	257674	552	257541	125.82	7.30822	1.66875	6.19388	30hpi_peak_255b
Pf3D7_02_v3	260609	260966	358	260700	86.18	6.93737	1.81628	5.85145	30hpi_peak_256a
Pf3D7_02_v3	260609	260966	358	260874	81.01	3.17696	1.43878	2.38039	30hpi_peak_256b
Pf3D7_02_v3	260609	260966	358	260882	81.01	3.17696	1.43878	2.38039	30hpi_peak_256c
Pf3D7_02_v3	265300	265620	321	265452	118.36	6.31511	1.61291	5.27425	30hpi_peak_257
Pf3D7_02_v3	265895	266270	376	266047	110.89	10.6622	1.99798	9.29089	30hpi_peak_258
Pf3D7_02_v3	272469	273011	543	272819	128.7	7.10044	1.64174	6.00265	30hpi_peak_259
Pf3D7_02_v3	273756	274303	548	274028	156.28	9.02624	1.67314	7.78336	30hpi_peak_260
Pf3D7_02_v3	277625	278355	731	277749	134.44	8.50723	1.71447	7.30383	30hpi_peak_261a
Pf3D7_02_v3	277625	278355	731	278172	152.83	12.161	1.87595	10.6691	30hpi_peak_261b
Pf3D7_02_v3	284017	284827	811	284145	118.36	12.8613	2.10133	11.3104	30hpi_peak_262a
Pf3D7_02_v3	284017	284827	811	284484	105.72	4.66972	1.52451	3.75527	30hpi_peak_262b
Pf3D7_02_v3	286577	287155	579	286812	133.87	9.6196	1.79824	8.3311	30hpi_peak_263
Pf3D7_02_v3	290760	291562	803	290932	113.76	16.3509	2.42108	14.4638	30hpi_peak_264a
Pf3D7_02_v3	290760	291562	803	291383	118.36	10.066	1.89453	8.74123	30hpi_peak_264b
Pf3D7_02_v3	291695	292173	479	291842	98.82	5.6015	1.63641	4.61524	30hpi_peak_265a
Pf3D7_02_v3	291695	292173	479	292033	103.99	11.2428	2.09984	9.8268	30hpi_peak_265b
Pf3D7_02_v3	294264	294631	368	294394	93.65	5.64898	1.66053	4.65873	30hpi_peak_266a
Pf3D7_02_v3	294264	294631	368	294608	74.12	3.47668	1.50232	2.65611	30hpi_peak_266b
Pf3D7_02_v3	294692	295544	853	294888	101.69	8.17872	1.84701	7.00117	30hpi_peak_267a
Pf3D7_02_v3	294692	295544	853	295307	140.19	14.1459	2.04621	12.4771	30hpi_peak_267b
Pf3D7_02_v3	296105	296305	201	296199	97.1	6.61704	1.72101	5.55436	30hpi_peak_268
Pf3D7_02_v3	296841	297359	519	297139	153.98	14.5607	2.01269	12.8544	30hpi_peak_269
Pf3D7_02_v3	298882	299604	723	299076	110.89	9.38215	1.89638	8.1118	30hpi_peak_270a
Pf3D7_02_v3	298882	299604	723	299516	89.63	5.20746	1.63589	4.25163	30hpi_peak_270b
Pf3D7_02_v3	299828	300103	276	299953	106.29	7.53774	1.75886	6.4065	30hpi_peak_271
Pf3D7_02_v3	300330	300587	258	300478	115.48	12.2617	2.08005	10.7618	30hpi_peak_272
Pf3D7_02_v3	300869	301310	442	300968	91.35	5.79706	1.67913	4.796	30hpi_peak_273a
Pf3D7_02_v3	300869	301310	442	301216	83.88	6.0632	1.76106	5.04248	30hpi_peak_273b
Pf3D7_02_v3	301450	302127	678	301774	163.17	23.5542	2.4503	20.6792	30hpi_peak_274
Pf3D7_02_v3	303610	304019	410	303820	135.02	8.42749	1.70022	7.22891	30hpi_peak_275
Pf3D7_02_v3	304128	304822	695	304296	134.44	14.6114	2.11629	12.9029	30hpi_peak_276a
Pf3D7_02_v3	304128	304822	695	304617	121.23	9.72591	1.85195	8.42812	30hpi_peak_276b
Pf3D7_02_v3	306082	306765	684	306266	147.66	13.6036	1.9821	11.9871	30hpi_peak_277a
Pf3D7_02_v3	306082	306765	684	306606	126.97	8.17911	1.72938	7.00133	30hpi_peak_277b
Pf3D7_02_v3	308851	309522	672	309281	157.42	24.4685	2.55523	21.4296	30hpi_peak_278
Pf3D7_02_v3	309751	310089	339	309925	102.84	5.92007	1.6483	4.90984	30hpi_peak_279
Pf3D7_02_v3	311387	311936	550	311743	160.3	17.2993	2.12233	15.3082	30hpi_peak_280
Pf3D7_02_v3	313452	314677	1226	313654	129.27	14.9655	2.1712	13.219	30hpi_peak_281a
Pf3D7_02_v3	313452	314677	1226	314150	122.95	14.1192	2.1746	12.4534	30hpi_peak_281b
Pf3D7_02_v3	313452	314677	1226	314309	120.65	8.35789	1.7631	7.16524	30hpi_peak_281c
Pf3D7_02_v3	314744	315007	264	314881	93.08	7.49665	1.82317	6.36943	30hpi_peak_282
Pf3D7_02_v3	315146	315457	312	315311	127.55	10.2357	1.86302	8.89895	30hpi_peak_283
Pf3D7_02_v3	316063	316522	460	316305	152.25	15.6405	2.071	13.8282	30hpi_peak_284
Pf3D7_02_v3	317609	318488	880	318125	161.45	20.3422	2.28798	17.9664	30hpi_peak_285
Pf3D7_02_v3	319644	319892	249	319762	95.95	5.22054	1.61581	4.26276	30hpi_peak_286
Pf3D7_02_v3	319985	320193	209	320138	93.65	8.12821	1.89301	6.95285	30hpi_peak_287
Pf3D7_02_v3	320406	321068	663	320822	160.3	12.8389	1.87555	11.2894	30hpi_peak_288
Pf3D7_02_v3	322331	322551	221	322432	104.57	8.47317	1.85205	7.27104	30hpi_peak_289
Pf3D7_02_v3	323046	323255	210	323157	95.37	5.81062	1.66162	4.80854	30hpi_peak_290
Pf3D7_02_v3	323354	323592	239	323535	97.67	4.08764	1.49503	3.21775	30hpi_peak_291
Pf3D7_02_v3	324281	324635	355	324416	109.16	5.75388	1.59657	4.75631	30hpi_peak_292
Pf3D7_02_v3	330979	331420	442	331276	106.29	6.86502	1.70302	5.78441	30hpi_peak_293
Pf3D7_02_v3	331720	332096	377	331927	144.78	10.7246	1.82231	9.34996	30hpi_peak_294
Pf3D7_02_v3	332565	332768	204	332697	81.58	5.62203	1.72052	4.63471	30hpi_peak_295
Pf3D7_02_v3	335625	335974	350	335787	141.34	13.5379	2.00475	11.9266	30hpi_peak_296
Pf3D7_02_v3	336331	336612	282	336504	98.82	6.21045	1.69189	5.1788	30hpi_peak_297
Pf3D7_02_v3	344769	345018	250	344886	109.74	8.3292	1.81537	7.13882	30hpi_peak_298
Pf3D7_02_v3	345452	345820	369	345687	91.93	3.88756	1.49882	3.03295	30hpi_peak_299a
Pf3D7_02_v3	345452	345820	369	345804	86.18	3.87861	1.50313	3.02538	30hpi_peak_299b
Pf3D7_02_v3	347461	347746	286	347609	116.06	9.10948	1.82902	7.85839	30hpi_peak_300
Pf3D7_02_v3	354973	355362	390	355188	145.93	12.9988	1.95912	11.4342	30hpi_peak_301
Pf3D7_02_v3	361528	361833	306	361692	97.67	8.07078	1.86174	6.89908	30hpi_peak_302
Pf3D7_02_v3	363383	363990	608	363492	101.12	8.81493	1.8911	7.58662	30hpi_peak_303a
Pf3D7_02_v3	363383	363990	608	363838	106.86	5.94439	1.63432	4.93298	30hpi_peak_303b
Pf3D7_02_v3	366185	366584	400	366392	125.25	10.0658	1.85662	8.74123	30hpi_peak_304
Pf3D7_02_v3	366824	367330	507	367044	143.64	23.5301	2.62974	20.657	30hpi_peak_305
Pf3D7_02_v3	367805	368050	246	367939	100.54	7.38777	1.78149	6.2669	30hpi_peak_306
Pf3D7_02_v3	370476	370780	305	370640	115.48	9.21599	1.84894	7.95782	30hpi_peak_307
Pf3D7_02_v3	371053	372710	1658	371338	140.76	17.7966	2.2865	15.7492	30hpi_peak_308a
Pf3D7_02_v3	371053	372710	1658	372026	140.19	22.2559	2.56706	19.5977	30hpi_peak_308b
Pf3D7_02_v3	371053	372710	1658	372534	129.85	12.0664	1.98252	10.5834	30hpi_peak_308c
Pf3D7_02_v3	373684	374047	364	373904	95.95	3.29983	1.42571	2.49395	30hpi_peak_309
Pf3D7_02_v3	375179	375736	558	375302	98.25	9.40884	1.96528	8.13617	30hpi_peak_310
Pf3D7_02_v3	375787	376086	300	375884	82.16	4.91337	1.63058	3.97969	30hpi_peak_311a
Pf3D7_02_v3	375787	376086	300	375972	85.61	5.00561	1.63409	4.06446	30hpi_peak_311b
Pf3D7_02_v3	378124	378414	291	378275	112.04	11.7641	2.05519	10.3044	30hpi_peak_312
Pf3D7_02_v3	379393	379824	432	379540	104.57	11.5772	2.11133	10.1347	30hpi_peak_313
Pf3D7_02_v3	381152	382340	1189	381394	133.87	16.381	2.24781	14.4893	30hpi_peak_314a
Pf3D7_02_v3	381152	382340	1189	382045	142.49	17.9572	2.27756	15.8918	30hpi_peak_314b
Pf3D7_02_v3	382683	382910	228	382796	103.42	6.78145	1.71176	5.70791	30hpi_peak_315
Pf3D7_02_v3	388902	389202	301	389050	120.08	8.01724	1.7297	6.85034	30hpi_peak_316
Pf3D7_02_v3	392404	392750	347	392574	128.7	5.50424	1.52585	4.52581	30hpi_peak_317
Pf3D7_02_v3	396026	396872	847	396159	83.31	4.55958	1.59073	3.65294	30hpi_peak_318a
Pf3D7_02_v3	396026	396872	847	396468	85.03	6.73901	1.79984	5.66754	30hpi_peak_318b
Pf3D7_02_v3	396026	396872	847	396744	103.42	5.28951	1.58208	4.32693	30hpi_peak_318c
Pf3D7_02_v3	397021	397412	392	397206	90.2	4.96897	1.60005	4.03083	30hpi_peak_319
Pf3D7_02_v3	400833	401348	516	401088	122.95	12.1452	2.032	10.6539	30hpi_peak_320
Pf3D7_02_v3	404290	404963	674	404452	144.78	11.8781	1.89331	10.4105	30hpi_peak_321a
Pf3D7_02_v3	404290	404963	674	404835	116.63	9.41745	1.86127	8.1441	30hpi_peak_321b
Pf3D7_02_v3	405137	405418	282	405274	118.93	8.54213	1.79	7.33615	30hpi_peak_322
Pf3D7_02_v3	406058	406282	225	406177	103.42	5.024	1.55847	4.08178	30hpi_peak_323
Pf3D7_02_v3	414403	414621	219	414576	100.54	8.52628	1.88046	7.32133	30hpi_peak_324
Pf3D7_02_v3	415363	415920	558	415563	116.06	5.88355	1.58186	4.87629	30hpi_peak_325
Pf3D7_02_v3	419685	419915	231	419812	126.97	6.38056	1.59967	5.33575	30hpi_peak_326
Pf3D7_02_v3	423048	423465	418	423234	133.87	7.06154	1.62492	5.96525	30hpi_peak_327
Pf3D7_02_v3	423766	424128	363	423943	93.08	8.54464	1.91991	7.33815	30hpi_peak_328
Pf3D7_02_v3	442037	442301	265	442192	117.21	8.14279	1.75381	6.9665	30hpi_peak_329
Pf3D7_02_v3	464043	465025	983	464229	121.8	7.60806	1.7056	6.47215	30hpi_peak_330a
Pf3D7_02_v3	464043	465025	983	464541	139.61	10.4892	1.82615	9.13133	30hpi_peak_330b
Pf3D7_02_v3	464043	465025	983	464849	113.18	8.66742	1.81246	7.45188	30hpi_peak_330c
Pf3D7_02_v3	469743	470244	502	469876	128.12	8.34327	1.72164	7.15244	30hpi_peak_331
Pf3D7_02_v3	473397	473604	208	473499	110.89	4.91545	1.53269	3.98162	30hpi_peak_332
Pf3D7_02_v3	475235	475733	499	475386	126.4	9.57941	1.81999	8.29332	30hpi_peak_333
Pf3D7_02_v3	475810	476117	308	475982	126.4	11.1636	1.93029	9.75262	30hpi_peak_334
Pf3D7_02_v3	476673	477082	410	476903	133.29	15.8316	2.20154	13.9985	30hpi_peak_335
Pf3D7_02_v3	484346	485080	735	484702	109.74	12.2527	2.12957	10.7549	30hpi_peak_336a
Pf3D7_02_v3	484346	485080	735	484926	107.44	11.0986	2.04603	9.69317	30hpi_peak_336b
Pf3D7_02_v3	486298	486652	355	486477	112.61	7.03441	1.69568	5.94022	30hpi_peak_337
Pf3D7_02_v3	486708	486930	223	486839	78.71	3.03258	1.44406	2.24876	30hpi_peak_338
Pf3D7_02_v3	487015	487263	249	487156	103.99	6.78145	1.72118	5.70791	30hpi_peak_339
Pf3D7_02_v3	487319	488044	726	487514	113.76	14.6483	2.28604	12.9327	30hpi_peak_340a
Pf3D7_02_v3	487319	488044	726	487664	116.63	16.5146	2.40065	14.6102	30hpi_peak_340b
Pf3D7_02_v3	488484	488942	459	488602	125.82	8.9503	1.78626	7.71291	30hpi_peak_341
Pf3D7_02_v3	490271	490549	279	490393	119.5	6.53614	1.62844	5.48088	30hpi_peak_342
Pf3D7_02_v3	492820	493118	299	492956	113.18	5.78847	1.5859	4.78936	30hpi_peak_343
Pf3D7_02_v3	493217	494309	1093	493516	145.36	16.2985	2.15234	14.4187	30hpi_peak_344a
Pf3D7_02_v3	493217	494309	1093	494142	122.95	14.6536	2.21343	12.9366	30hpi_peak_344b
Pf3D7_02_v3	495459	495663	205	495593	97.1	3.43392	1.4217	2.6162	30hpi_peak_345
Pf3D7_02_v3	502991	503473	483	503288	117.78	9.0057	1.8274	7.76397	30hpi_peak_346
Pf3D7_02_v3	504239	504466	228	504389	113.18	9.43772	1.87188	8.16273	30hpi_peak_347
Pf3D7_02_v3	506370	506650	281	506512	125.25	7.61635	1.68334	6.47919	30hpi_peak_348
Pf3D7_02_v3	509610	509950	341	509759	106.86	12.2582	2.1573	10.7588	30hpi_peak_349
Pf3D7_02_v3	513230	513754	525	513427	131	7.86406	1.69225	6.70859	30hpi_peak_350
Pf3D7_02_v3	514206	514667	462	514386	111.46	8.87596	1.84363	7.64448	30hpi_peak_351
Pf3D7_02_v3	516295	516507	213	516425	107.44	4.57561	1.5061	3.66757	30hpi_peak_352
Pf3D7_02_v3	520486	520862	377	520691	131	8.18096	1.71423	7.00305	30hpi_peak_353
Pf3D7_02_v3	523440	523998	559	523639	144.21	14.4859	2.04521	12.7861	30hpi_peak_354a
Pf3D7_02_v3	523440	523998	559	523767	143.64	17.1981	2.22516	15.219	30hpi_peak_354b
Pf3D7_02_v3	528899	529529	631	529211	162.02	16.4872	2.06356	14.5864	30hpi_peak_355
Pf3D7_02_v3	530281	530698	418	530437	133.29	9.26585	1.76702	8.00473	30hpi_peak_356
Pf3D7_02_v3	533896	534322	427	534109	133.29	13.7896	2.06606	12.1537	30hpi_peak_357
Pf3D7_02_v3	538350	538741	392	538525	154.55	21.9195	2.4305	19.3154	30hpi_peak_358
Pf3D7_02_v3	538840	539235	396	539002	144.21	19.4122	2.34968	17.1655	30hpi_peak_359
Pf3D7_02_v3	543072	543309	238	543199	86.18	4.3844	1.55681	3.49142	30hpi_peak_360
Pf3D7_02_v3	557071	557339	269	557211	127.55	6.87717	1.62719	5.79496	30hpi_peak_361
Pf3D7_02_v3	557506	557752	247	557602	108.59	6.40038	1.66043	5.35427	30hpi_peak_362
Pf3D7_02_v3	560087	560305	219	560199	96.52	6.04735	1.68143	5.02744	30hpi_peak_363
Pf3D7_02_v3	561786	562812	1027	561935	109.16	16.3124	2.44807	14.4298	30hpi_peak_364a
Pf3D7_02_v3	561786	562812	1027	562302	90.78	7.51094	1.85785	6.38305	30hpi_peak_364b
Pf3D7_02_v3	561786	562812	1027	562671	129.27	9.64719	1.80933	8.35639	30hpi_peak_364c
Pf3D7_02_v3	566260	566462	203	566358	81.01	3.87599	1.51871	3.02353	30hpi_peak_365
Pf3D7_02_v3	566868	567884	1017	566983	105.14	8.3658	1.83002	7.17226	30hpi_peak_366a
Pf3D7_02_v3	566868	567884	1017	567201	76.41	3.57655	1.51199	2.74778	30hpi_peak_366b
Pf3D7_02_v3	566868	567884	1017	567464	109.74	8.3292	1.81537	7.13882	30hpi_peak_366c
Pf3D7_02_v3	566868	567884	1017	567778	86.18	5.87112	1.70944	4.8654	30hpi_peak_366d
Pf3D7_02_v3	568690	570321	1632	568898	124.1	11.42	1.9547	9.98898	30hpi_peak_367a
Pf3D7_02_v3	568690	570321	1632	569662	141.34	17.0343	2.22402	15.0716	30hpi_peak_367b
Pf3D7_02_v3	568690	570321	1632	570048	118.93	13.7859	2.18055	12.1511	30hpi_peak_367c
Pf3D7_02_v3	570533	570802	270	570763	95.37	4.42255	1.52975	3.52732	30hpi_peak_368
Pf3D7_02_v3	571245	571487	243	571357	122.38	6.91928	1.64503	5.83431	30hpi_peak_369
Pf3D7_02_v3	571761	572272	512	571948	106.29	11.547	2.08736	10.1061	30hpi_peak_370
Pf3D7_02_v3	572320	572765	446	572572	129.27	8.59211	1.73696	7.38265	30hpi_peak_371
Pf3D7_02_v3	575177	575721	545	575333	139.61	9.76531	1.77992	8.46519	30hpi_peak_372
Pf3D7_02_v3	579035	579384	350	579244	86.76	5.54633	1.68761	4.56408	30hpi_peak_373
Pf3D7_02_v3	581152	581560	409	581394	128.12	9.74818	1.81863	8.44901	30hpi_peak_374
Pf3D7_02_v3	581904	582558	655	582432	136.17	11.1979	1.87899	9.78501	30hpi_peak_375
Pf3D7_02_v3	584310	584958	649	584480	143.64	17.1981	2.22516	15.219	30hpi_peak_376
Pf3D7_02_v3	585752	585991	240	585884	98.82	7.9615	1.84854	6.79832	30hpi_peak_377
Pf3D7_02_v3	587354	588023	670	587568	133.87	13.7896	2.0749	12.1537	30hpi_peak_378
Pf3D7_02_v3	591675	592018	344	591807	98.82	8.76414	1.91964	7.54016	30hpi_peak_379
Pf3D7_02_v3	594885	595288	404	595139	104.57	5.50389	1.59949	4.52549	30hpi_peak_380
Pf3D7_02_v3	596468	597203	736	596694	98.25	5.6015	1.62699	4.61524	30hpi_peak_381
Pf3D7_02_v3	598792	599313	522	599131	123.53	10.2908	1.88677	8.94944	30hpi_peak_382
Pf3D7_02_v3	605432	605638	207	605531	83.31	3.5421	1.4791	2.71499	30hpi_peak_383
Pf3D7_02_v3	606056	606281	226	606171	112.61	8.03964	1.77516	6.86985	30hpi_peak_384
Pf3D7_02_v3	607580	608245	666	607961	142.49	14.3159	2.04981	12.6313	30hpi_peak_385
Pf3D7_02_v3	609109	609327	219	609208	105.72	5.44384	1.59277	4.47055	30hpi_peak_386
Pf3D7_02_v3	611176	611720	545	611418	133.87	14.2777	2.10732	12.599	30hpi_peak_387
Pf3D7_02_v3	612070	612418	349	612259	143.06	16.1316	2.15016	14.2688	30hpi_peak_388
Pf3D7_02_v3	617406	617754	349	617517	112.61	5.57708	1.57792	4.59267	30hpi_peak_389
Pf3D7_02_v3	618244	619153	910	618403	113.18	12.5899	2.11453	11.063	30hpi_peak_390a
Pf3D7_02_v3	618244	619153	910	618716	121.23	10.1203	1.88044	8.79168	30hpi_peak_390b
Pf3D7_02_v3	618244	619153	910	618967	118.93	16.1727	2.36083	14.3041	30hpi_peak_390c
Pf3D7_02_v3	623083	623393	311	623276	101.12	5.40929	1.59562	4.43792	30hpi_peak_391
Pf3D7_02_v3	626963	627222	260	627105	126.97	8.8576	1.77741	7.62717	30hpi_peak_392
Pf3D7_02_v3	628647	629204	558	628991	127.55	16.4663	2.29551	14.5675	30hpi_peak_393
Pf3D7_02_v3	629706	630026	321	629863	126.97	17.4058	2.3787	15.4038	30hpi_peak_394
Pf3D7_02_v3	630260	630635	376	630470	114.91	6.88328	1.67983	5.79984	30hpi_peak_395
Pf3D7_02_v3	630798	631013	216	630895	102.84	9.10769	1.92302	7.85737	30hpi_peak_396
Pf3D7_02_v3	634629	635132	504	634894	145.36	10.2654	1.78487	8.92564	30hpi_peak_397
Pf3D7_02_v3	635601	636037	437	635936	90.78	6.68822	1.77864	5.62066	30hpi_peak_398
Pf3D7_02_v3	636323	636871	549	636655	111.46	19.891	2.72964	17.5851	30hpi_peak_399
Pf3D7_02_v3	641543	641844	302	641648	104.57	7.72457	1.78927	6.57913	30hpi_peak_400
Pf3D7_02_v3	643864	644288	425	644171	112.61	6.1293	1.623	5.10397	30hpi_peak_401
Pf3D7_02_v3	646060	647993	1934	646285	126.97	8.17911	1.72938	7.00133	30hpi_peak_402a
Pf3D7_02_v3	646060	647993	1934	646772	136.74	15.2883	2.1522	13.5128	30hpi_peak_402b
Pf3D7_02_v3	646060	647993	1934	647158	121.8	13.2647	2.11729	11.6803	30hpi_peak_402c
Pf3D7_02_v3	646060	647993	1934	647501	137.89	19.433	2.41969	17.1854	30hpi_peak_402d
Pf3D7_02_v3	648245	648779	535	648598	132.14	9.0099	1.7519	7.76793	30hpi_peak_403
Pf3D7_02_v3	649036	650071	1036	649519	142.49	19.7498	2.39144	17.4606	30hpi_peak_404a
Pf3D7_02_v3	649036	650071	1036	649782	135.02	21.564	2.56637	19.0123	30hpi_peak_404b
Pf3D7_02_v3	650613	650926	314	650793	105.72	7.62984	1.7786	6.49092	30hpi_peak_405
Pf3D7_02_v3	652352	652849	498	652504	93.08	9.8065	2.03627	8.50256	30hpi_peak_406a
Pf3D7_02_v3	652352	652849	498	652732	108.59	10.9488	2.02942	9.55403	30hpi_peak_406b
Pf3D7_02_v3	653160	653446	287	653265	122.95	4.40091	1.45826	3.50724	30hpi_peak_407
Pf3D7_02_v3	661651	661932	282	661814	105.72	11.9157	2.13431	10.4451	30hpi_peak_408
Pf3D7_02_v3	662159	662512	354	662346	122.95	16.365	2.33872	14.4757	30hpi_peak_409
Pf3D7_02_v3	662704	663487	784	662923	158	18.8926	2.23942	16.7168	30hpi_peak_410a
Pf3D7_02_v3	662704	663487	784	663345	129.27	14.8601	2.16399	13.1244	30hpi_peak_410b
Pf3D7_02_v3	663707	663943	237	663823	98.25	5.0395	1.57534	4.09578	30hpi_peak_411
Pf3D7_02_v3	664293	664577	285	664441	101.12	6.6169	1.70199	5.55436	30hpi_peak_412
Pf3D7_02_v3	672908	673299	392	673075	143.06	10.8261	1.82356	9.44205	30hpi_peak_413
Pf3D7_02_v3	674255	674612	358	674418	106.29	7.19522	1.73049	6.09035	30hpi_peak_414
Pf3D7_02_v3	677360	677590	231	677484	93.65	5.06364	1.60424	4.11828	30hpi_peak_415
Pf3D7_02_v3	681024	681236	213	681137	98.82	7.21945	1.78252	6.11145	30hpi_peak_416
Pf3D7_02_v3	683381	683591	211	683472	85.03	4.44095	1.56422	3.54336	30hpi_peak_417
Pf3D7_02_v3	686812	687017	206	686945	114.33	4.06673	1.44167	3.1993	30hpi_peak_418
Pf3D7_02_v3	687256	687618	363	687393	136.74	11.1979	1.88686	9.78501	30hpi_peak_419
Pf3D7_02_v3	687972	688571	600	688108	94.22	8.42028	1.9045	7.2222	30hpi_peak_420a
Pf3D7_02_v3	687972	688571	600	688416	143.06	16.6574	2.18274	14.7371	30hpi_peak_420b
Pf3D7_02_v3	692755	693043	289	692893	112.61	11.7641	2.06564	10.3044	30hpi_peak_421
Pf3D7_02_v3	694578	695283	706	694676	97.1	4.72528	1.54728	3.80547	30hpi_peak_422a
Pf3D7_02_v3	694578	695283	706	694947	124.1	6.78532	1.62469	5.71087	30hpi_peak_422b
Pf3D7_02_v3	695477	695758	282	695605	102.84	7.92234	1.82181	6.7628	30hpi_peak_423
Pf3D7_02_v3	697673	697932	260	697787	109.16	8.70592	1.83605	7.4871	30hpi_peak_424
Pf3D7_02_v3	698172	698938	767	698243	73.54	4.60869	1.6528	3.69866	30hpi_peak_425a
Pf3D7_02_v3	698172	698938	767	698622	117.78	8.28188	1.77285	7.09544	30hpi_peak_425b
Pf3D7_02_v3	701870	702257	388	702056	131	12.3739	1.99993	10.8647	30hpi_peak_426
Pf3D7_02_v3	704712	705000	289	704835	114.33	6.00349	1.60186	4.98702	30hpi_peak_427
Pf3D7_02_v3	707751	708400	650	707973	127.55	8.76707	1.76094	7.54288	30hpi_peak_428a
Pf3D7_02_v3	707751	708400	650	708250	106.29	7.74935	1.77633	6.60249	30hpi_peak_428b
Pf3D7_02_v3	708534	709243	710	708685	137.32	11.8939	1.92105	10.4254	30hpi_peak_429a
Pf3D7_02_v3	708534	709243	710	709008	104.57	6.07987	1.64948	5.05831	30hpi_peak_429b
Pf3D7_02_v3	720406	720741	336	720632	137.89	6.55084	1.5783	5.49328	30hpi_peak_430
Pf3D7_02_v3	721410	721676	267	721543	108.59	10.0488	1.95694	8.72621	30hpi_peak_431
Pf3D7_02_v3	723984	724196	213	724083	109.16	7.96562	1.77682	6.80163	30hpi_peak_432
Pf3D7_02_v3	725774	726159	386	725948	96.52	5.1585	1.59874	4.20676	30hpi_peak_433
Pf3D7_02_v3	727732	728043	312	727938	106.29	4.38659	1.49014	3.4933	30hpi_peak_434
Pf3D7_02_v3	735405	735892	488	735571	112.61	8.39864	1.80334	7.20218	30hpi_peak_435
Pf3D7_02_v3	736448	736899	452	736742	116.63	9.10948	1.838	7.85839	30hpi_peak_436
Pf3D7_02_v3	738836	739233	398	739006	132.72	13.9472	2.08936	12.2981	30hpi_peak_437
Pf3D7_02_v3	739581	739799	219	739689	81.01	3.63127	1.4911	2.79747	30hpi_peak_438
Pf3D7_02_v3	749988	750536	549	750268	137.89	19.6879	2.43667	17.4018	30hpi_peak_439
Pf3D7_02_v3	750865	751351	487	751145	105.72	9.15789	1.90564	7.90339	30hpi_peak_440
Pf3D7_02_v3	756579	756785	207	756669	95.95	6.79161	1.7627	5.71604	30hpi_peak_441
Pf3D7_02_v3	758121	758391	271	758231	105.14	12.8698	2.2021	11.3187	30hpi_peak_442
Pf3D7_02_v3	759687	760085	399	759782	71.82	4.85604	1.70135	3.92689	30hpi_peak_443a
Pf3D7_02_v3	759687	760085	399	759986	85.03	7.04368	1.83047	5.94863	30hpi_peak_443b
Pf3D7_02_v3	761004	761341	338	761223	95.95	8.71678	1.93897	7.49614	30hpi_peak_444
Pf3D7_02_v3	761678	761908	231	761847	91.35	5.79706	1.67913	4.796	30hpi_peak_445
Pf3D7_02_v3	770767	771057	291	770918	127.55	12.8045	2.04045	11.2573	30hpi_peak_446
Pf3D7_02_v3	776928	777327	400	777186	135.02	11.3134	1.88913	9.89029	30hpi_peak_447
Pf3D7_02_v3	779443	780062	620	779613	132.14	13.9472	2.08039	12.2981	30hpi_peak_448
Pf3D7_02_v3	780541	781092	552	780847	136.17	15.2883	2.14323	13.5128	30hpi_peak_449
Pf3D7_02_v3	784195	784433	239	784271	99.97	4.72202	1.55339	3.80226	30hpi_peak_450
Pf3D7_02_v3	787429	787762	334	787614	121.8	8.97411	1.80593	7.73595	30hpi_peak_451
Pf3D7_02_v3	797391	797875	485	797671	145.93	11.3742	1.85992	9.94742	30hpi_peak_452
Pf3D7_02_v3	798565	799992	1428	798749	103.42	9.40453	1.93366	8.1323	30hpi_peak_453a
Pf3D7_02_v3	798565	799992	1428	799016	118.36	11.3475	1.98926	9.92147	30hpi_peak_453b
Pf3D7_02_v3	798565	799992	1428	799526	105.72	5.44384	1.59277	4.47055	30hpi_peak_453c
Pf3D7_02_v3	798565	799992	1428	799813	122.95	12.52	2.059	10.998	30hpi_peak_453d
Pf3D7_02_v3	800410	800745	336	800572	134.44	8.8366	1.73645	7.60754	30hpi_peak_454
Pf3D7_02_v3	800997	801271	275	801111	104.57	8.16703	1.82641	6.98963	30hpi_peak_455
Pf3D7_02_v3	805794	806118	325	805926	109.74	4.72097	1.51695	3.80164	30hpi_peak_456
Pf3D7_02_v3	806358	806957	600	806800	125.82	10.4613	1.89291	9.10541	30hpi_peak_457
Pf3D7_02_v3	807094	807717	624	807448	117.78	13.4399	2.15966	11.8369	30hpi_peak_458
Pf3D7_02_v3	814117	814334	218	814227	125.25	7.61635	1.68334	6.47919	30hpi_peak_459
Pf3D7_02_v3	831501	831969	469	831674	136.17	9.00127	1.73628	7.76023	30hpi_peak_460
Pf3D7_02_v3	834307	834546	240	834456	99.4	6.45253	1.70162	5.40322	30hpi_peak_461
Pf3D7_02_v3	839505	839773	269	839606	101.69	6.29722	1.68351	5.25783	30hpi_peak_462
Pf3D7_02_v3	839933	840390	458	840059	107.44	9.32928	1.90245	8.0627	30hpi_peak_463
Pf3D7_02_v3	841791	842084	294	841935	116.63	15.7737	2.34327	13.9505	30hpi_peak_464
Pf3D7_02_v3	842781	843466	686	842924	89.63	4.17462	1.53089	3.29888	30hpi_peak_465a
Pf3D7_02_v3	842781	843466	686	843207	134.44	7.28267	1.63184	6.1698	30hpi_peak_465b
Pf3D7_02_v3	843751	844081	331	843883	104.57	8.47317	1.85205	7.27104	30hpi_peak_466
Pf3D7_02_v3	848600	849084	485	848898	108.59	8.43109	1.82647	7.23169	30hpi_peak_467
Pf3D7_02_v3	855495	855800	306	855632	118.93	20.8465	2.72569	18.4059	30hpi_peak_468
Pf3D7_02_v3	857754	858028	275	857908	112.61	6.1293	1.623	5.10397	30hpi_peak_469
Pf3D7_02_v3	860722	861485	764	861262	112.61	7.03441	1.69568	5.94022	30hpi_peak_470
Pf3D7_02_v3	865999	866211	213	866083	67.8	4.15117	1.638	3.27646	30hpi_peak_471
Pf3D7_02_v3	870414	870979	566	870611	120.08	12.9313	2.08757	11.3743	30hpi_peak_472
Pf3D7_02_v3	874037	874290	254	874143	74.12	3.01242	1.44454	2.22948	30hpi_peak_473
Pf3D7_02_v3	889870	890653	784	890125	129.27	17.2149	2.32629	15.2325	30hpi_peak_474a
Pf3D7_02_v3	889870	890653	784	890407	138.46	7.59733	1.64076	6.46282	30hpi_peak_474b
Pf3D7_02_v3	893228	894225	998	893637	123.53	12.0012	2.00849	10.5222	30hpi_peak_475a
Pf3D7_02_v3	893228	894225	998	893874	139.61	13.8265	2.03788	12.1876	30hpi_peak_475b
Pf3D7_02_v3	896439	897270	832	896700	118.93	20.8465	2.72569	18.4059	30hpi_peak_476a
Pf3D7_02_v3	896439	897270	832	896861	126.4	11.5911	1.95999	10.1465	30hpi_peak_476b
Pf3D7_02_v3	899757	900388	632	900145	140.19	16.679	2.20607	14.7556	30hpi_peak_477
Pf3D7_02_v3	904955	905676	722	905172	87.33	10.3933	2.15347	9.04369	30hpi_peak_478a
Pf3D7_02_v3	904955	905676	722	905501	130.42	16.4194	2.26588	14.5248	30hpi_peak_478b
Pf3D7_02_v3	907912	908705	794	908040	86.18	9.54881	2.07575	8.26598	30hpi_peak_479a
Pf3D7_02_v3	907912	908705	794	908520	114.91	15.1375	2.31817	13.3751	30hpi_peak_479b
Pf3D7_02_v3	913861	914383	523	914202	135.02	10.1523	1.81357	8.82092	30hpi_peak_480
Pf3D7_02_v3	918340	923729	5390	918643	118.36	9.27906	1.83624	8.01651	30hpi_peak_481a
Pf3D7_02_v3	918340	923729	5390	919520	137.32	14.6155	2.09569	12.9052	30hpi_peak_481b
Pf3D7_02_v3	918340	923729	5390	920095	137.32	21.1456	2.52401	18.6605	30hpi_peak_481c
Pf3D7_02_v3	918340	923729	5390	920813	138.46	20.7432	2.49044	18.3122	30hpi_peak_481d
Pf3D7_02_v3	918340	923729	5390	921153	146.51	26.3809	2.78317	22.9706	30hpi_peak_481e
Pf3D7_02_v3	918340	923729	5390	921344	144.21	23.3784	2.60233	20.5348	30hpi_peak_481f
Pf3D7_02_v3	918340	923729	5390	921767	121.23	8.97411	1.79748	7.73595	30hpi_peak_481g
Pf3D7_02_v3	918340	923729	5390	921969	123.53	8.09776	1.72954	6.92423	30hpi_peak_481h
Pf3D7_02_v3	918340	923729	5390	922893	144.78	14.4859	2.0533	12.7861	30hpi_peak_481i
Pf3D7_02_v3	918340	923729	5390	923489	142.49	12.1135	1.91315	10.6252	30hpi_peak_481j
Pf3D7_02_v3	930429	930639	211	930538	82.73	5.21903	1.67468	4.26184	30hpi_peak_482
Pf3D7_02_v3	935993	937018	1026	936153	86.18	10.0472	2.12546	8.72552	30hpi_peak_483a
Pf3D7_02_v3	935993	937018	1026	936788	109.16	16.9827	2.5037	15.0271	30hpi_peak_483b
Pf3D7_02_v3	941944	942243	300	942114	81.58	5.62203	1.72052	4.63471	30hpi_peak_484
Pf3D7_02_v3	945554	945782	229	945650	61.48	3.11699	1.52315	2.3254	30hpi_peak_485
Pf3D7_03_v3	6640	6873	234	6818	100.54	8.93594	1.91594	7.70016	30hpi_peak_486
Pf3D7_03_v3	8265	8559	295	8393	94.8	11.7985	2.22789	10.337	30hpi_peak_487
Pf3D7_03_v3	8968	9413	446	9083	100.54	4.67032	1.53856	3.75568	30hpi_peak_488a
Pf3D7_03_v3	8968	9413	446	9245	100.54	7.38777	1.78149	6.2669	30hpi_peak_488b
Pf3D7_03_v3	11200	11468	269	11357	93.65	5.64898	1.66053	4.65873	30hpi_peak_489
Pf3D7_03_v3	13223	13953	731	13317	66.07	3.12494	1.4905	2.33286	30hpi_peak_490a
Pf3D7_03_v3	13223	13953	731	13719	118.93	5.01703	1.5181	4.07534	30hpi_peak_490b
Pf3D7_03_v3	15422	15788	367	15618	93.08	8.97863	1.95991	7.73981	30hpi_peak_491
Pf3D7_03_v3	16915	17339	425	17121	96.52	7.41363	1.80598	6.29179	30hpi_peak_492
Pf3D7_03_v3	17727	17949	223	17827	68.37	4.69885	1.69124	3.78099	30hpi_peak_493
Pf3D7_03_v3	18073	18338	266	18239	72.39	5.73472	1.78929	4.73818	30hpi_peak_494
Pf3D7_03_v3	18793	19031	239	18892	83.88	8.11635	1.97403	6.9418	30hpi_peak_495
Pf3D7_03_v3	20356	20944	589	20724	126.4	12.4866	2.02221	10.9666	30hpi_peak_496
Pf3D7_03_v3	21711	21954	244	21802	79.29	6.15403	1.78415	5.12633	30hpi_peak_497
Pf3D7_03_v3	26082	26292	211	26182	93.65	5.06364	1.60424	4.11828	30hpi_peak_498
Pf3D7_03_v3	28061	28397	337	28170	109.16	11.2693	2.04006	9.84947	30hpi_peak_499
Pf3D7_03_v3	29063	29443	381	29275	92.5	6.03905	1.70002	5.01977	30hpi_peak_500
Pf3D7_03_v3	29803	30002	200	29902	63.77	3.53789	1.57918	2.71149	30hpi_peak_501
Pf3D7_03_v3	31458	32072	615	31827	135.02	15.4647	2.15901	13.6695	30hpi_peak_502
Pf3D7_03_v3	36922	42248	5327	37219	147.66	23.7925	2.60802	20.8737	30hpi_peak_503a
Pf3D7_03_v3	36922	42248	5327	37643	160.3	19.4136	2.24024	17.1667	30hpi_peak_503b
Pf3D7_03_v3	36922	42248	5327	38365	138.46	16.5146	2.21372	14.6102	30hpi_peak_503c
Pf3D7_03_v3	36922	42248	5327	38829	137.32	13.1967	2.00457	11.6169	30hpi_peak_503d
Pf3D7_03_v3	36922	42248	5327	39172	147.08	15.9561	2.11547	14.1136	30hpi_peak_503e
Pf3D7_03_v3	36922	42248	5327	39784	115.48	19.2301	2.62349	17.0077	30hpi_peak_503f
Pf3D7_03_v3	36922	42248	5327	40288	132.72	17.1569	2.3055	15.181	30hpi_peak_503g
Pf3D7_03_v3	36922	42248	5327	40866	124.68	9.78779	1.84817	8.48552	30hpi_peak_503h
Pf3D7_03_v3	36922	42248	5327	41086	114.91	7.52252	1.72998	6.39337	30hpi_peak_503i
Pf3D7_03_v3	36922	42248	5327	41612	143.64	18.4416	2.30311	16.319	30hpi_peak_503j
Pf3D7_03_v3	36922	42248	5327	41903	152.83	12.9651	1.92285	11.404	30hpi_peak_503k
Pf3D7_03_v3	46463	46814	352	46626	129.85	12.0664	1.98252	10.5834	30hpi_peak_504
Pf3D7_03_v3	52376	52787	412	52547	121.8	11.382	1.98069	9.95383	30hpi_peak_505
Pf3D7_03_v3	55478	55893	416	55658	126.97	11.1636	1.939	9.75262	30hpi_peak_506
Pf3D7_03_v3	61672	62636	965	62117	133.29	15.2982	2.16603	13.5195	30hpi_peak_507a
Pf3D7_03_v3	61672	62636	965	62423	137.32	15.6313	2.16118	13.8195	30hpi_peak_507b
Pf3D7_03_v3	70107	70743	637	70461	129.85	17.6992	2.37041	15.6623	30hpi_peak_508
Pf3D7_03_v3	70918	71167	250	71014	97.1	5.97256	1.66267	4.95757	30hpi_peak_509
Pf3D7_03_v3	71242	71503	262	71383	117.78	11.952	2.04795	10.4764	30hpi_peak_510
Pf3D7_03_v3	78476	78753	278	78624	109.74	7.2761	1.73027	6.16529	30hpi_peak_511
Pf3D7_03_v3	79309	79583	275	79404	98.25	5.31484	1.60075	4.35012	30hpi_peak_512
Pf3D7_03_v3	79677	80055	379	79906	130.42	8.18096	1.70677	7.00305	30hpi_peak_513
Pf3D7_03_v3	82275	83071	797	82415	131	6.68881	1.6097	5.6212	30hpi_peak_514a
Pf3D7_03_v3	82275	83071	797	82688	97.1	4.37337	1.51385	3.4821	30hpi_peak_514b
Pf3D7_03_v3	82275	83071	797	82874	120.65	6.76063	1.64397	5.68819	30hpi_peak_514c
Pf3D7_03_v3	91195	91928	734	91642	132.14	17.7504	2.33587	15.7089	30hpi_peak_515
Pf3D7_03_v3	92136	92355	220	92234	92.5	7.07452	1.7981	5.97775	30hpi_peak_516
Pf3D7_03_v3	92778	93111	334	92917	104.57	7.02959	1.7306	5.93595	30hpi_peak_517
Pf3D7_03_v3	96985	97239	255	97134	118.36	6.89933	1.65772	5.81549	30hpi_peak_518
Pf3D7_03_v3	104678	105208	531	104886	141.91	18.1658	2.30503	16.0743	30hpi_peak_519
Pf3D7_03_v3	108086	109095	1010	108293	110.89	7.87226	1.77598	6.71597	30hpi_peak_520a
Pf3D7_03_v3	108086	109095	1010	108592	142.49	16.3096	2.17404	14.4273	30hpi_peak_520b
Pf3D7_03_v3	108086	109095	1010	108988	99.97	6.45253	1.71136	5.40322	30hpi_peak_520c
Pf3D7_03_v3	114081	114800	720	114248	138.46	14.4552	2.08156	12.758	30hpi_peak_521a
Pf3D7_03_v3	114081	114800	720	114656	121.8	11.382	1.98069	9.95383	30hpi_peak_521b
Pf3D7_03_v3	115436	116412	977	115735	132.14	10.0857	1.8239	8.7601	30hpi_peak_522a
Pf3D7_03_v3	115436	116412	977	116220	123.53	15.5692	2.26412	13.7645	30hpi_peak_522b
Pf3D7_03_v3	117184	117531	348	117376	131.57	12.2374	1.97866	10.7407	30hpi_peak_523
Pf3D7_03_v3	120448	120711	264	120549	87.9	8.91506	2.02057	7.68093	30hpi_peak_524
Pf3D7_03_v3	124424	124713	290	124563	105.72	17.398	2.6017	15.3964	30hpi_peak_525
Pf3D7_03_v3	125939	126331	393	126098	101.69	11.073	2.09579	9.67078	30hpi_peak_526
Pf3D7_03_v3	126419	126903	485	126776	108.59	10.4907	1.99252	9.13201	30hpi_peak_527
Pf3D7_03_v3	127152	127668	517	127399	145.36	13.8789	2.00492	12.2367	30hpi_peak_528
Pf3D7_03_v3	128059	130065	2007	128515	130.42	19.3661	2.47032	17.1252	30hpi_peak_529a
Pf3D7_03_v3	128059	130065	2007	129210	152.83	14.2513	1.99777	12.5764	30hpi_peak_529b
Pf3D7_03_v3	128059	130065	2007	129792	145.93	22.9478	2.57778	20.1796	30hpi_peak_529c
Pf3D7_03_v3	136371	136576	206	136480	91.93	7.55745	1.85853	6.42441	30hpi_peak_530
Pf3D7_03_v3	139711	139921	211	139813	85.61	3.9264	1.51942	3.06973	30hpi_peak_531
Pf3D7_03_v3	143951	144276	326	144095	113.76	11.6107	2.04927	10.1633	30hpi_peak_532
Pf3D7_03_v3	152417	152729	313	152620	98.25	9.18971	1.94601	7.93379	30hpi_peak_533
Pf3D7_03_v3	154035	154561	527	154214	126.4	15.5317	2.23507	13.7285	30hpi_peak_534
Pf3D7_03_v3	155631	155927	297	155756	94.22	6.88296	1.76342	5.79984	30hpi_peak_535
Pf3D7_03_v3	159375	159804	430	159622	109.74	9.50061	1.90927	8.22013	30hpi_peak_536
Pf3D7_03_v3	160648	160943	296	160753	107.44	4.57561	1.5061	3.66757	30hpi_peak_537
Pf3D7_03_v3	163459	163739	281	163628	103.42	7.46205	1.76979	6.33624	30hpi_peak_538
Pf3D7_03_v3	169781	170226	446	170027	131.57	12.6846	2.00864	11.1483	30hpi_peak_539
Pf3D7_03_v3	170664	171169	506	170861	125.82	8.26244	1.73732	7.07733	30hpi_peak_540
Pf3D7_03_v3	171990	173076	1087	172166	113.76	11.6107	2.04927	10.1633	30hpi_peak_541a
Pf3D7_03_v3	171990	173076	1087	172853	124.1	13.2699	2.08502	11.6833	30hpi_peak_541b
Pf3D7_03_v3	178405	178644	240	178524	87.9	5.16592	1.64639	4.21322	30hpi_peak_542
Pf3D7_03_v3	183225	183428	204	183322	102.84	7.48454	1.78424	6.35757	30hpi_peak_543
Pf3D7_03_v3	191224	191438	215	191356	103.99	5.85236	1.6405	4.84767	30hpi_peak_544
Pf3D7_03_v3	192298	192590	293	192440	124.68	7.07821	1.65363	5.98123	30hpi_peak_545
Pf3D7_03_v3	195302	195822	521	195608	137.32	11.8939	1.92105	10.4254	30hpi_peak_546
Pf3D7_03_v3	196791	197209	419	197018	113.76	7.60659	1.73878	6.47097	30hpi_peak_547
Pf3D7_03_v3	199798	200684	887	200350	132.14	18.7386	2.40333	16.5813	30hpi_peak_548
Pf3D7_03_v3	200799	201006	208	200901	87.9	3.60034	1.48175	2.76907	30hpi_peak_549
Pf3D7_03_v3	201087	201579	493	201258	101.69	6.6169	1.71157	5.55436	30hpi_peak_550a
Pf3D7_03_v3	201087	201579	493	201438	115.48	7.77204	1.73855	6.62327	30hpi_peak_550b
Pf3D7_03_v3	204571	205169	599	204907	114.33	7.85895	1.74748	6.70364	30hpi_peak_551
Pf3D7_03_v3	205239	205590	352	205419	136.74	10.0524	1.81238	8.72945	30hpi_peak_552
Pf3D7_03_v3	207353	207852	500	207571	135.59	8.11158	1.68632	6.93759	30hpi_peak_553
Pf3D7_03_v3	208373	208798	426	208549	107.44	6.17047	1.64302	5.14201	30hpi_peak_554
Pf3D7_03_v3	221337	221951	615	221544	136.74	11.1979	1.88686	9.78501	30hpi_peak_555
Pf3D7_03_v3	222068	222478	411	222294	125.25	16.3067	2.29546	14.425	30hpi_peak_556
Pf3D7_03_v3	232104	232304	201	232251	94.22	3.33395	1.42127	2.52421	30hpi_peak_557
Pf3D7_03_v3	234304	234617	314	234419	94.8	4.47351	1.54515	3.57323	30hpi_peak_558
Pf3D7_03_v3	234675	235059	385	234889	141.34	10.6576	1.82484	9.28728	30hpi_peak_559
Pf3D7_03_v3	237335	237841	507	237658	137.32	19.0562	2.38475	16.8579	30hpi_peak_560
Pf3D7_03_v3	238772	239339	568	239066	125.25	6.44045	1.5981	5.39293	30hpi_peak_561
Pf3D7_03_v3	244653	245528	876	245174	140.76	14.1459	2.05453	12.4771	30hpi_peak_562
Pf3D7_03_v3	245619	245868	250	245742	106.86	7.19522	1.73976	6.09035	30hpi_peak_563
Pf3D7_03_v3	245937	246405	469	246199	108.59	9.21108	1.88946	7.95365	30hpi_peak_564
Pf3D7_03_v3	246626	247065	440	246821	145.93	24.3945	2.67152	21.3692	30hpi_peak_565
Pf3D7_03_v3	251284	251521	238	251398	93.65	9.43092	2.01384	8.15692	30hpi_peak_566
Pf3D7_03_v3	254461	254853	393	254624	82.16	4.91337	1.63058	3.97969	30hpi_peak_567
Pf3D7_03_v3	255444	255806	363	255693	92.5	6.71481	1.76418	5.6446	30hpi_peak_568
Pf3D7_03_v3	260866	261070	205	260973	101.69	5.98968	1.65635	4.97363	30hpi_peak_569
Pf3D7_03_v3	268321	268528	208	268420	89.63	3.30445	1.43855	2.49802	30hpi_peak_570
Pf3D7_03_v3	269335	269656	322	269537	116.06	4.20281	1.44515	3.32449	30hpi_peak_571
Pf3D7_03_v3	270096	270561	466	270407	117.21	13.4399	2.14921	11.8369	30hpi_peak_572
Pf3D7_03_v3	271764	272145	382	272015	95.37	6.12437	1.69077	5.09935	30hpi_peak_573
Pf3D7_03_v3	276007	276495	489	276314	132.72	10.466	1.85721	9.10961	30hpi_peak_574
Pf3D7_03_v3	277056	277267	212	277145	97.1	4.32473	1.50919	3.4365	30hpi_peak_575
Pf3D7_03_v3	279277	279591	315	279422	151.1	18.9668	2.27022	16.7798	30hpi_peak_576
Pf3D7_03_v3	282907	283226	320	283083	124.68	16.6421	2.33598	14.7235	30hpi_peak_577
Pf3D7_03_v3	283700	284591	892	283876	121.8	5.35699	1.53504	4.38945	30hpi_peak_578a
Pf3D7_03_v3	283700	284591	892	284348	99.4	7.12668	1.76133	6.02611	30hpi_peak_578b
Pf3D7_03_v3	286950	287220	271	287079	129.85	7.62888	1.67752	6.49077	30hpi_peak_579
Pf3D7_03_v3	298499	298942	444	298789	122.38	14.1192	2.16452	12.4534	30hpi_peak_580
Pf3D7_03_v3	299166	299709	544	299424	132.72	8.02561	1.69265	6.85714	30hpi_peak_581
Pf3D7_03_v3	300001	300427	427	300257	101.12	6.94911	1.73084	5.8614	30hpi_peak_582
Pf3D7_03_v3	301027	301974	948	301176	103.42	9.40453	1.93366	8.1323	30hpi_peak_583a
Pf3D7_03_v3	301027	301974	948	301491	122.38	13.6017	2.1272	11.9861	30hpi_peak_583b
Pf3D7_03_v3	301027	301974	948	301871	91.93	4.12585	1.52339	3.2534	30hpi_peak_583c
Pf3D7_03_v3	302798	303068	271	302925	103.42	6.45994	1.68415	5.40928	30hpi_peak_584
Pf3D7_03_v3	306094	306801	708	306440	137.89	11.085	1.87689	9.68076	30hpi_peak_585a
Pf3D7_03_v3	306094	306801	708	306778	87.33	4.22639	1.53886	3.34527	30hpi_peak_585b
Pf3D7_03_v3	307121	307722	602	307486	146.51	17.1731	2.20162	15.1964	30hpi_peak_586
Pf3D7_03_v3	310854	311069	216	310963	105.14	4.43098	1.49495	3.53464	30hpi_peak_587
Pf3D7_03_v3	311529	311762	234	311661	123.53	9.14237	1.80473	7.89034	30hpi_peak_588
Pf3D7_03_v3	312690	313057	368	312871	143.64	19.5176	2.37107	17.2573	30hpi_peak_589
Pf3D7_03_v3	314984	315559	576	315333	136.74	12.8864	1.99625	11.3343	30hpi_peak_590
Pf3D7_03_v3	319101	319443	343	319289	109.16	12.7714	2.16006	11.2276	30hpi_peak_591
Pf3D7_03_v3	321110	321437	328	321271	137.32	15.6313	2.16118	13.8195	30hpi_peak_592
Pf3D7_03_v3	326293	326756	464	326624	125.82	15.7311	2.26473	13.9097	30hpi_peak_593
Pf3D7_03_v3	327574	327773	200	327717	99.4	14.1225	2.37679	12.4567	30hpi_peak_594
Pf3D7_03_v3	329773	331363	1591	329978	130.42	18.2093	2.38947	16.1136	30hpi_peak_595a
Pf3D7_03_v3	329773	331363	1591	330394	147.08	26.3572	2.76274	22.9517	30hpi_peak_595b
Pf3D7_03_v3	329773	331363	1591	330925	122.95	16.9739	2.38369	15.0192	30hpi_peak_595c
Pf3D7_03_v3	337407	338013	607	337584	136.17	9.34164	1.75854	8.07462	30hpi_peak_596
Pf3D7_03_v3	338547	338765	219	338673	89.63	10.3924	2.1405	9.04344	30hpi_peak_597
Pf3D7_03_v3	338914	339276	363	339219	90.2	4.96897	1.60005	4.03083	30hpi_peak_598
Pf3D7_03_v3	344077	344375	299	344255	105.14	7.99107	1.799	6.82576	30hpi_peak_599
Pf3D7_03_v3	345985	346556	572	346191	116.06	16.6411	2.39872	14.723	30hpi_peak_600
Pf3D7_03_v3	348061	348407	347	348207	105.14	6.01124	1.63294	4.99365	30hpi_peak_601
Pf3D7_03_v3	349912	350330	419	350030	98.25	6.86976	1.74117	5.78843	30hpi_peak_602a
Pf3D7_03_v3	349912	350330	419	350199	102.84	5.34861	1.59759	4.38185	30hpi_peak_602b
Pf3D7_03_v3	354552	354920	369	354907	120.65	5.16233	1.52067	4.21048	30hpi_peak_603
Pf3D7_03_v3	357013	357393	381	357199	104.57	13.2903	2.2557	11.7013	30hpi_peak_604
Pf3D7_03_v3	358378	358667	290	358532	129.27	8.59211	1.73696	7.38265	30hpi_peak_605
Pf3D7_03_v3	362287	363092	806	362496	121.23	11.382	1.97143	9.95383	30hpi_peak_606a
Pf3D7_03_v3	362287	363092	806	362915	118.93	6.31511	1.62068	5.27425	30hpi_peak_606b
Pf3D7_03_v3	363552	364056	505	363744	140.19	15.1167	2.10729	13.3581	30hpi_peak_607
Pf3D7_03_v3	365616	365903	288	365737	101.12	10.5862	2.04239	9.22034	30hpi_peak_608
Pf3D7_03_v3	370235	370515	281	370369	125.25	5.90657	1.55864	4.89725	30hpi_peak_609
Pf3D7_03_v3	372650	372943	294	372805	112.61	8.03964	1.77516	6.86985	30hpi_peak_610
Pf3D7_03_v3	373315	374214	900	373786	118.93	16.0512	2.35157	14.1967	30hpi_peak_611a
Pf3D7_03_v3	373315	374214	900	373992	112.61	12.7615	2.14359	11.22	30hpi_peak_611b
Pf3D7_03_v3	375889	376363	475	375981	107.44	8.38393	1.82558	7.18898	30hpi_peak_612a
Pf3D7_03_v3	375889	376363	475	376264	120.08	9.83637	1.86276	8.53105	30hpi_peak_612b
Pf3D7_03_v3	376925	377125	201	377022	97.67	7.31505	1.79404	6.19989	30hpi_peak_613
Pf3D7_03_v3	379139	380303	1165	379369	127.55	14.2772	2.14247	12.599	30hpi_peak_614a
Pf3D7_03_v3	379139	380303	1165	379694	123.53	13.136	2.08937	11.5595	30hpi_peak_614b
Pf3D7_03_v3	379139	380303	1165	380172	95.95	5.50951	1.6432	4.53026	30hpi_peak_614c
Pf3D7_03_v3	380351	380674	324	380524	107.44	10.45	1.99337	9.09566	30hpi_peak_615
Pf3D7_03_v3	380751	381373	623	381030	140.76	19.5974	2.40276	17.3272	30hpi_peak_616
Pf3D7_03_v3	381880	382175	296	382046	112.61	12.2541	2.10389	10.7554	30hpi_peak_617
Pf3D7_03_v3	385001	385207	207	385110	87.33	4.87445	1.60601	3.94349	30hpi_peak_618
Pf3D7_03_v3	389783	390148	366	389922	121.23	10.5274	1.90982	9.16634	30hpi_peak_619
Pf3D7_03_v3	390325	390705	381	390510	131.57	10.1899	1.84125	8.85571	30hpi_peak_620
Pf3D7_03_v3	391099	391373	275	391207	118.93	12.762	2.10404	11.22	30hpi_peak_621
Pf3D7_03_v3	391919	392198	280	392091	126.4	10.3471	1.87352	9.00169	30hpi_peak_622
Pf3D7_03_v3	398342	398720	379	398514	103.99	5.28951	1.59079	4.32693	30hpi_peak_623
Pf3D7_03_v3	399349	399860	512	399711	99.4	10.9032	2.09158	9.51447	30hpi_peak_624
Pf3D7_03_v3	400165	400524	360	400350	132.72	21.0077	2.57152	18.5381	30hpi_peak_625
Pf3D7_03_v3	403670	404135	466	403806	102.84	5.92007	1.6483	4.90984	30hpi_peak_626
Pf3D7_03_v3	404198	405447	1250	404456	98.25	5.8999	1.65411	4.89074	30hpi_peak_627a
Pf3D7_03_v3	404198	405447	1250	405247	147.66	12.7466	1.93061	11.208	30hpi_peak_627b
Pf3D7_03_v3	407997	408320	324	408141	140.76	8.67383	1.70799	7.45768	30hpi_peak_628
Pf3D7_03_v3	409863	410103	241	409973	128.7	10.1269	1.85282	8.79758	30hpi_peak_629
Pf3D7_03_v3	422792	423330	539	422965	95.95	5.62846	1.65441	4.64029	30hpi_peak_630a
Pf3D7_03_v3	422792	423330	539	423218	119.5	7.76887	1.7215	6.6205	30hpi_peak_630b
Pf3D7_03_v3	423589	424033	445	423672	103.99	5.024	1.56705	4.08178	30hpi_peak_631a
Pf3D7_03_v3	423589	424033	445	423883	93.08	5.64898	1.65045	4.65873	30hpi_peak_631b
Pf3D7_03_v3	428394	428850	457	428469	92.5	3.00409	1.39554	2.2218	30hpi_peak_632a
Pf3D7_03_v3	428394	428850	457	428705	99.4	6.13476	1.67326	5.10827	30hpi_peak_632b
Pf3D7_03_v3	429472	429941	470	429653	128.12	14.1064	2.11677	12.4455	30hpi_peak_633
Pf3D7_03_v3	430219	430561	343	430398	148.81	11.8221	1.87258	10.3586	30hpi_peak_634
Pf3D7_03_v3	431561	431822	262	431686	111.46	10.5252	1.973	9.16488	30hpi_peak_635
Pf3D7_03_v3	432301	432543	243	432408	103.99	8.19573	1.84197	7.01571	30hpi_peak_636
Pf3D7_03_v3	434480	434973	494	434601	114.91	11.4618	2.03348	10.026	30hpi_peak_637a
Pf3D7_03_v3	434480	434973	494	434828	101.12	9.49114	1.94884	8.21313	30hpi_peak_637b
Pf3D7_03_v3	435173	435379	207	435296	104.57	5.50389	1.59949	4.52549	30hpi_peak_638
Pf3D7_03_v3	437392	437625	234	437504	118.93	4.55759	1.48062	3.65158	30hpi_peak_639
Pf3D7_03_v3	437755	438017	263	437903	114.33	7.1974	1.69609	6.09204	30hpi_peak_640
Pf3D7_03_v3	439945	440208	264	440044	86.76	7.32563	1.86715	6.20994	30hpi_peak_641a
Pf3D7_03_v3	439945	440208	264	440187	74.12	4.27326	1.59821	3.3894	30hpi_peak_641b
Pf3D7_03_v3	443711	444426	716	443846	132.72	11.261	1.91027	9.84214	30hpi_peak_642a
Pf3D7_03_v3	443711	444426	716	444258	127.55	8.42721	1.73714	7.22873	30hpi_peak_642b
Pf3D7_03_v3	448636	448836	201	448733	75.84	3.42948	1.50666	2.6122	30hpi_peak_643
Pf3D7_03_v3	449905	450108	204	450015	103.42	6.78145	1.71176	5.70791	30hpi_peak_644
Pf3D7_03_v3	450298	450756	459	450488	125.25	13.6023	2.10417	11.9861	30hpi_peak_645
Pf3D7_03_v3	450922	451371	450	451175	122.95	12.6152	2.06587	11.0843	30hpi_peak_646
Pf3D7_03_v3	452890	453238	349	453064	141.91	13.0916	1.98489	11.523	30hpi_peak_647
Pf3D7_03_v3	455560	455878	319	455778	98.25	5.6015	1.62699	4.61524	30hpi_peak_648
Pf3D7_03_v3	456084	456695	612	456442	113.18	12.0919	2.07609	10.6062	30hpi_peak_649
Pf3D7_03_v3	467399	467775	377	467623	93.65	8.97863	1.97188	7.73981	30hpi_peak_650
Pf3D7_03_v3	468056	468419	364	468264	97.1	5.3779	1.60816	4.40869	30hpi_peak_651
Pf3D7_03_v3	471168	471773	606	471429	149.38	16.6325	2.1483	14.7146	30hpi_peak_652
Pf3D7_03_v3	478021	478277	257	478167	95.95	6.79161	1.7627	5.71604	30hpi_peak_653
Pf3D7_03_v3	480388	480989	602	480571	131	11.0904	1.91298	9.68546	30hpi_peak_654a
Pf3D7_03_v3	480388	480989	602	480944	83.31	3.63523	1.48955	2.80115	30hpi_peak_654b
Pf3D7_03_v3	481802	482171	370	481933	114.33	6.88328	1.67151	5.79984	30hpi_peak_655
Pf3D7_03_v3	482612	482999	388	482837	132.14	11.6764	1.92963	10.2245	30hpi_peak_656
Pf3D7_03_v3	483246	483453	208	483355	85.03	6.66454	1.79234	5.59776	30hpi_peak_657
Pf3D7_03_v3	489384	489887	504	489530	102.27	6.22279	1.66562	5.18992	30hpi_peak_658
Pf3D7_03_v3	490911	491656	746	491071	121.23	12.2931	2.03714	10.7894	30hpi_peak_659a
Pf3D7_03_v3	490911	491656	746	491364	128.12	8.34327	1.72164	7.15244	30hpi_peak_659b
Pf3D7_03_v3	491744	491987	244	491887	103.99	11.2428	2.09984	9.8268	30hpi_peak_660
Pf3D7_03_v3	492157	492459	303	492303	130.42	14.2747	2.11969	12.5979	30hpi_peak_661
Pf3D7_03_v3	492709	493695	987	492806	104.57	3.4006	1.40756	2.58556	30hpi_peak_662a
Pf3D7_03_v3	492709	493695	987	493074	103.42	6.78145	1.71176	5.70791	30hpi_peak_662b
Pf3D7_03_v3	492709	493695	987	493547	97.1	6.95909	1.75174	5.86976	30hpi_peak_662c
Pf3D7_03_v3	494105	494309	205	494202	99.97	4.98241	1.57766	4.04336	30hpi_peak_663
Pf3D7_03_v3	495960	496274	315	496069	92.5	7.44956	1.83336	6.32551	30hpi_peak_664
Pf3D7_03_v3	504968	505238	271	505117	108.01	8.06153	1.78711	6.89064	30hpi_peak_665
Pf3D7_03_v3	506850	507088	239	506966	106.29	5.65962	1.60135	4.66875	30hpi_peak_666
Pf3D7_03_v3	507270	507526	257	507403	108.59	7.02914	1.71232	5.93589	30hpi_peak_667
Pf3D7_03_v3	507781	508245	465	508070	116.63	8.37458	1.7823	7.1799	30hpi_peak_668
Pf3D7_03_v3	509285	509487	203	509381	80.44	6.13698	1.77885	5.11042	30hpi_peak_669
Pf3D7_03_v3	512565	512953	389	512848	89.05	6.28967	1.73181	5.25095	30hpi_peak_670
Pf3D7_03_v3	513731	513960	230	513835	106.86	4.86687	1.54093	3.93727	30hpi_peak_671
Pf3D7_03_v3	516050	516330	281	516194	129.85	13.4501	2.07693	11.8458	30hpi_peak_672
Pf3D7_03_v3	517505	517710	206	517643	82.16	5.53944	1.69713	4.55812	30hpi_peak_673
Pf3D7_03_v3	519265	519553	289	519408	133.29	10.7453	1.86519	9.36771	30hpi_peak_674
Pf3D7_03_v3	522609	522868	260	522738	106.86	6.54674	1.68539	5.48928	30hpi_peak_675
Pf3D7_03_v3	525064	525612	549	525163	82.16	6.22709	1.76935	5.19373	30hpi_peak_676a
Pf3D7_03_v3	525064	525612	549	525473	108.59	6.40038	1.66043	5.35427	30hpi_peak_676b
Pf3D7_03_v3	525818	526027	210	525923	86.76	3.6429	1.48739	2.80774	30hpi_peak_677
Pf3D7_03_v3	529644	530140	497	529739	101.69	3.92012	1.46706	3.06436	30hpi_peak_678a
Pf3D7_03_v3	529644	530140	497	530027	117.21	4.16586	1.44154	3.29075	30hpi_peak_678b
Pf3D7_03_v3	534969	535168	200	535108	113.18	6.95789	1.67919	5.86933	30hpi_peak_679
Pf3D7_03_v3	536755	536964	210	536860	93.65	5.35014	1.6319	4.3827	30hpi_peak_680
Pf3D7_03_v3	540614	541134	521	541030	98.25	6.53357	1.71115	5.47895	30hpi_peak_681
Pf3D7_03_v3	541617	541990	374	541802	149.38	17.1544	2.17943	15.181	30hpi_peak_682
Pf3D7_03_v3	556492	556778	287	556694	99.97	7.05685	1.76522	5.96092	30hpi_peak_683
Pf3D7_03_v3	556980	557197	218	557083	87.33	4.87445	1.60601	3.94349	30hpi_peak_684
Pf3D7_03_v3	567885	568160	276	567988	83.88	5.45966	1.69766	4.48493	30hpi_peak_685
Pf3D7_03_v3	568341	568825	485	568440	99.97	4.00172	1.48486	3.13826	30hpi_peak_686a
Pf3D7_03_v3	568341	568825	485	568739	106.29	4.6221	1.51113	3.71069	30hpi_peak_686b
Pf3D7_03_v3	575700	575902	203	575795	74.12	3.72824	1.53298	2.88713	30hpi_peak_687
Pf3D7_03_v3	576659	576886	228	576754	109.16	9.91956	1.93268	8.60696	30hpi_peak_688
Pf3D7_03_v3	579576	580093	518	579853	147.08	14.0494	2.00112	12.3918	30hpi_peak_689
Pf3D7_03_v3	580251	580475	225	580362	93.08	4.03247	1.49327	3.16682	30hpi_peak_690
Pf3D7_03_v3	589121	589466	346	589287	143.64	11.5944	1.87838	10.1488	30hpi_peak_691
Pf3D7_03_v3	589601	589879	279	589746	118.93	6.03744	1.59907	5.01852	30hpi_peak_692
Pf3D7_03_v3	591017	592537	1521	591479	140.76	7.75509	1.6484	6.6078	30hpi_peak_693a
Pf3D7_03_v3	591017	592537	1521	592329	161.45	15.6977	2.03058	13.8794	30hpi_peak_693b
Pf3D7_03_v3	612964	613234	271	613121	135.02	10.1523	1.81357	8.82092	30hpi_peak_694
Pf3D7_03_v3	616511	619115	2605	616672	153.4	10.234	1.75458	8.8975	30hpi_peak_695a
Pf3D7_03_v3	616511	619115	2605	617371	152.83	22.1585	2.4652	19.5154	30hpi_peak_695b
Pf3D7_03_v3	616511	619115	2605	618056	141.91	14.4684	2.07119	12.7694	30hpi_peak_695c
Pf3D7_03_v3	616511	619115	2605	618622	118.93	10.4792	1.93436	9.12169	30hpi_peak_695d
Pf3D7_03_v3	616511	619115	2605	619006	108.59	10.1885	1.96818	8.85457	30hpi_peak_695e
Pf3D7_03_v3	619333	619847	515	619533	109.74	8.3292	1.81537	7.13882	30hpi_peak_696
Pf3D7_03_v3	620074	620392	319	620222	99.97	6.45253	1.71136	5.40322	30hpi_peak_697
Pf3D7_03_v3	620750	622899	2150	620967	127.55	17.6435	2.37876	15.6135	30hpi_peak_698a
Pf3D7_03_v3	620750	622899	2150	621201	139.61	21.0161	2.50202	18.5438	30hpi_peak_698b
Pf3D7_03_v3	620750	622899	2150	621525	129.85	10.8022	1.89633	9.42064	30hpi_peak_698c
Pf3D7_03_v3	620750	622899	2150	621962	141.91	17.1446	2.24	15.172	30hpi_peak_698d
Pf3D7_03_v3	620750	622899	2150	622568	151.68	19.5452	2.31332	17.2802	30hpi_peak_698e
Pf3D7_03_v3	635588	636048	461	635823	153.4	24.1949	2.57338	21.2123	30hpi_peak_699
Pf3D7_03_v3	636356	637158	803	636489	106.29	8.26151	1.81848	7.07666	30hpi_peak_700a
Pf3D7_03_v3	636356	637158	803	636824	125.25	8.26244	1.72945	7.07733	30hpi_peak_700b
Pf3D7_03_v3	637260	637594	335	637410	102.27	11.6117	2.12487	10.1641	30hpi_peak_701
Pf3D7_03_v3	641457	641800	344	641621	137.89	17.8474	2.31484	15.7925	30hpi_peak_702
Pf3D7_03_v3	645041	645259	219	645189	108.59	5.01581	1.5435	4.07418	30hpi_peak_703
Pf3D7_03_v3	648966	649282	317	649139	109.74	8.3292	1.81537	7.13882	30hpi_peak_704
Pf3D7_03_v3	652621	653067	447	652818	118.93	7.8522	1.73812	6.69872	30hpi_peak_705
Pf3D7_03_v3	654394	654657	264	654533	128.7	8.67859	1.75267	7.46204	30hpi_peak_706
Pf3D7_03_v3	655237	655504	268	655394	86.76	6.566	1.79094	5.50727	30hpi_peak_707
Pf3D7_03_v3	660498	660700	203	660597	92.5	4.84726	1.58477	3.91831	30hpi_peak_708
Pf3D7_03_v3	661245	661451	207	661343	85.03	4.17765	1.53629	3.30108	30hpi_peak_709
Pf3D7_03_v3	662762	663162	401	662917	122.38	8.52438	1.76254	7.31984	30hpi_peak_710
Pf3D7_03_v3	663894	664106	213	664003	89.05	5.03259	1.60811	4.08963	30hpi_peak_711
Pf3D7_03_v3	664491	664870	380	664751	120.65	6.19178	1.60071	5.16265	30hpi_peak_712
Pf3D7_03_v3	666960	667288	329	667098	117.78	11.0394	1.97969	9.63895	30hpi_peak_713
Pf3D7_03_v3	669919	670448	530	670180	142.49	26.9884	2.86973	23.4549	30hpi_peak_714
Pf3D7_03_v3	670648	670861	214	670753	93.08	4.27385	1.51735	3.38949	30hpi_peak_715
Pf3D7_03_v3	674492	674721	230	674675	84.46	3.06739	1.42429	2.28038	30hpi_peak_716
Pf3D7_03_v3	675289	675641	353	675483	128.7	13.1257	2.05869	11.5497	30hpi_peak_717
Pf3D7_03_v3	677836	678104	269	677963	126.4	9.95735	1.84637	8.64226	30hpi_peak_718
Pf3D7_03_v3	678243	678535	293	678390	123.53	10.6984	1.91579	9.32438	30hpi_peak_719
Pf3D7_03_v3	679212	679442	231	679307	105.14	5.72219	1.6082	4.72688	30hpi_peak_720
Pf3D7_03_v3	686245	686562	318	686400	129.27	11.211	1.91576	9.79659	30hpi_peak_721
Pf3D7_03_v3	686895	687461	567	687199	117.21	15.5531	2.30872	13.7494	30hpi_peak_722
Pf3D7_03_v3	687710	687923	214	687820	94.22	9.28845	1.98385	8.02474	30hpi_peak_723
Pf3D7_03_v3	689328	689560	233	689438	120.65	10.6504	1.93101	9.28034	30hpi_peak_724
Pf3D7_03_v3	690154	690874	721	690359	126.4	18.0318	2.41286	15.9581	30hpi_peak_725
Pf3D7_03_v3	691212	692133	922	691582	125.25	15.6181	2.24644	13.8101	30hpi_peak_726a
Pf3D7_03_v3	691212	692133	922	691885	125.82	12.1721	2.01309	10.6789	30hpi_peak_726b
Pf3D7_03_v3	692385	692793	409	692631	131.57	11.8032	1.94956	10.3405	30hpi_peak_727
Pf3D7_03_v3	694403	694870	468	694571	99.97	5.53566	1.62855	4.55518	30hpi_peak_728a
Pf3D7_03_v3	694403	694870	468	694692	102.84	6.8641	1.73072	5.7841	30hpi_peak_728b
Pf3D7_03_v3	699568	699798	231	699676	83.31	8.44139	1.99405	7.24166	30hpi_peak_729
Pf3D7_03_v3	700061	700345	285	700236	91.35	10.7383	2.14773	9.36184	30hpi_peak_730
Pf3D7_03_v3	700583	700906	324	700799	108.59	4.53024	1.50121	3.62532	30hpi_peak_731
Pf3D7_03_v3	701725	702018	294	701876	119.5	9.55596	1.85392	8.27192	30hpi_peak_732
Pf3D7_03_v3	703180	703568	389	703397	126.4	11.1636	1.93029	9.75262	30hpi_peak_733
Pf3D7_03_v3	704909	705356	448	705012	97.67	7.31505	1.79404	6.19989	30hpi_peak_734
Pf3D7_03_v3	706358	706560	203	706449	87.9	8.91506	2.02057	7.68093	30hpi_peak_735
Pf3D7_03_v3	707937	708183	247	708056	98.82	9.63235	1.99642	8.34207	30hpi_peak_736
Pf3D7_03_v3	712722	713129	408	712930	128.12	15.1491	2.18852	13.3845	30hpi_peak_737
Pf3D7_03_v3	713951	714192	242	714139	79.29	6.9234	1.86714	5.83821	30hpi_peak_738
Pf3D7_03_v3	717604	717934	331	717728	88.48	7.10812	1.82611	6.01002	30hpi_peak_739
Pf3D7_03_v3	718790	719160	371	719056	93.65	8.54464	1.93164	7.33815	30hpi_peak_740
Pf3D7_03_v3	719869	720226	358	719986	108.01	11.4235	2.05687	9.99152	30hpi_peak_741
Pf3D7_03_v3	720900	721154	255	721010	118.93	8.54213	1.79	7.33615	30hpi_peak_742
Pf3D7_03_v3	725462	725961	500	725634	132.72	11.6764	1.93796	10.2245	30hpi_peak_743
Pf3D7_03_v3	730419	730836	418	730639	118.36	12.2749	2.05786	10.7732	30hpi_peak_744
Pf3D7_03_v3	732622	732834	213	732725	90.78	8.07609	1.91203	6.90351	30hpi_peak_745
Pf3D7_03_v3	734643	734844	202	734739	91.93	7.17501	1.82209	6.0716	30hpi_peak_746
Pf3D7_03_v3	735922	736128	207	736016	100.54	5.1938	1.58664	4.2394	30hpi_peak_747
Pf3D7_03_v3	739711	740098	388	739901	129.27	14.9655	2.1712	13.219	30hpi_peak_748
Pf3D7_03_v3	744277	745084	808	744605	134.44	13.6359	2.05216	12.0151	30hpi_peak_749a
Pf3D7_03_v3	744277	745084	808	744945	101.12	8.02563	1.82356	6.85714	30hpi_peak_749b
Pf3D7_03_v3	748471	748811	341	748620	106.29	9.87717	1.95073	8.56847	30hpi_peak_750
Pf3D7_03_v3	749261	750535	1275	749576	128.12	18.0568	2.39116	15.9804	30hpi_peak_751a
Pf3D7_03_v3	749261	750535	1275	750062	124.1	18.4001	2.45296	16.2814	30hpi_peak_751b
Pf3D7_03_v3	750737	751542	806	750970	138.46	17.6362	2.28631	15.6066	30hpi_peak_752
Pf3D7_03_v3	752092	752331	240	752228	99.4	6.45253	1.70162	5.40322	30hpi_peak_753
Pf3D7_03_v3	753593	754221	629	753753	105.72	12.406	2.17521	10.896	30hpi_peak_754a
Pf3D7_03_v3	753593	754221	629	754050	113.76	9.84309	1.91266	8.53602	30hpi_peak_754b
Pf3D7_03_v3	754414	755042	629	754519	94.8	5.00262	1.59666	4.06217	30hpi_peak_755a
Pf3D7_03_v3	754414	755042	629	754738	98.25	4.52131	1.52687	3.61795	30hpi_peak_755b
Pf3D7_03_v3	754414	755042	629	754913	100.54	6.43776	1.69807	5.39034	30hpi_peak_755c
Pf3D7_03_v3	755339	755860	522	755688	145.93	11.7642	1.88377	10.3044	30hpi_peak_756
Pf3D7_03_v3	757398	757928	531	757578	143.06	25.0311	2.71813	21.8812	30hpi_peak_757
Pf3D7_03_v3	764753	764959	207	764859	90.2	3.701	1.47102	2.8618	30hpi_peak_758
Pf3D7_03_v3	765157	765392	236	765262	92.5	5.41786	1.64037	4.44596	30hpi_peak_759
Pf3D7_03_v3	770577	770820	244	770701	108.59	7.70497	1.76756	6.56026	30hpi_peak_760
Pf3D7_03_v3	771466	771814	349	771628	129.27	10.4056	1.86103	9.05454	30hpi_peak_761
Pf3D7_03_v3	775370	775625	256	775507	122.95	9.61823	1.85003	8.33003	30hpi_peak_762
Pf3D7_03_v3	776099	776785	687	776233	109.16	6.63411	1.66914	5.56937	30hpi_peak_763a
Pf3D7_03_v3	776099	776785	687	776532	77.56	3.1584	1.46028	2.36364	30hpi_peak_763b
Pf3D7_03_v3	779796	780122	327	779889	94.8	3.7601	1.47384	2.91596	30hpi_peak_764a
Pf3D7_03_v3	779796	780122	327	779953	102.27	6.22279	1.66562	5.18992	30hpi_peak_764b
Pf3D7_03_v3	780719	781095	377	780807	78.14	3.5305	1.49316	2.70553	30hpi_peak_765a
Pf3D7_03_v3	780719	781095	377	780999	93.65	5.06364	1.60424	4.11828	30hpi_peak_765b
Pf3D7_03_v3	781433	781918	486	781713	113.18	5.26281	1.54304	4.30216	30hpi_peak_766
Pf3D7_03_v3	783538	783764	227	783664	91.35	4.63528	1.56529	3.72271	30hpi_peak_767
Pf3D7_03_v3	784408	785221	814	784683	139.04	16.8707	2.22284	14.9273	30hpi_peak_768a
Pf3D7_03_v3	784408	785221	814	785065	102.84	6.8641	1.73072	5.7841	30hpi_peak_768b
Pf3D7_03_v3	785450	785663	214	785555	82.16	3.82642	1.51199	2.97758	30hpi_peak_769
Pf3D7_03_v3	785877	786189	313	786045	131	10.2965	1.85909	8.95459	30hpi_peak_770
Pf3D7_03_v3	792791	793030	240	792907	98.25	6.86976	1.74117	5.78843	30hpi_peak_771
Pf3D7_03_v3	795856	796175	320	796040	128.12	11.7622	1.95641	10.3035	30hpi_peak_772
Pf3D7_03_v3	797447	797801	355	797608	144.78	14.0213	2.02479	12.365	30hpi_peak_773
Pf3D7_03_v3	798951	799247	297	799110	108.01	6.40038	1.65173	5.35427	30hpi_peak_774
Pf3D7_03_v3	799669	800055	387	799870	117.21	9.77907	1.8763	8.47758	30hpi_peak_775
Pf3D7_03_v3	802321	802636	316	802420	129.85	6.20836	1.57646	5.17753	30hpi_peak_776
Pf3D7_03_v3	803743	804001	259	803879	106.29	7.19522	1.73049	6.09035	30hpi_peak_777
Pf3D7_03_v3	807215	807633	419	807355	114.91	7.85895	1.75619	6.70364	30hpi_peak_778
Pf3D7_03_v3	811291	811670	380	811493	125.25	16.3067	2.29546	14.425	30hpi_peak_779
Pf3D7_03_v3	811773	812265	493	811935	98.82	7.21945	1.78252	6.11145	30hpi_peak_780
Pf3D7_03_v3	812570	813296	727	812729	128.12	20.0347	2.53182	17.7067	30hpi_peak_781
Pf3D7_03_v3	816407	816867	461	816632	110.89	11.1198	2.0343	9.71193	30hpi_peak_782
Pf3D7_03_v3	823606	824181	576	823780	123.53	12.9409	2.07544	11.3827	30hpi_peak_783a
Pf3D7_03_v3	823606	824181	576	824036	78.14	5.88833	1.75862	4.88005	30hpi_peak_783b
Pf3D7_03_v3	824912	825140	229	825019	103.42	6.78145	1.71176	5.70791	30hpi_peak_784
Pf3D7_03_v3	827852	828063	212	827944	100.54	6.69876	1.7211	5.63051	30hpi_peak_785
Pf3D7_03_v3	829324	829569	246	829420	102.27	4.82	1.54132	3.89335	30hpi_peak_786
Pf3D7_03_v3	833846	834158	313	833938	94.8	6.20371	1.7107	5.173	30hpi_peak_787
Pf3D7_03_v3	843397	844233	837	843598	102.84	6.41005	1.69125	5.3636	30hpi_peak_788a
Pf3D7_03_v3	843397	844233	837	843857	103.99	5.56553	1.61526	4.58151	30hpi_peak_788b
Pf3D7_03_v3	845741	846163	423	845903	126.4	12.4866	2.02221	10.9666	30hpi_peak_789
Pf3D7_03_v3	846228	847287	1060	846300	84.46	3.73187	1.49926	2.89024	30hpi_peak_790a
Pf3D7_03_v3	846228	847287	1060	846758	126.4	9.95735	1.84637	8.64226	30hpi_peak_790b
Pf3D7_03_v3	848279	848502	224	848377	92.5	9.04423	1.98264	7.79965	30hpi_peak_791
Pf3D7_03_v3	848590	849488	899	848826	110.89	12.0849	2.11107	10.6005	30hpi_peak_792a
Pf3D7_03_v3	848590	849488	899	849060	122.95	12.6152	2.06587	11.0843	30hpi_peak_792b
Pf3D7_03_v3	850017	851212	1196	850476	136.74	22.2744	2.61865	19.6128	30hpi_peak_793a
Pf3D7_03_v3	850017	851212	1196	851060	125.82	10.8693	1.92159	9.48166	30hpi_peak_793b
Pf3D7_03_v3	851722	851929	208	851796	89.63	3.97863	1.51048	3.11787	30hpi_peak_794
Pf3D7_03_v3	852661	853016	356	852837	99.4	5.25349	1.59358	4.29387	30hpi_peak_795
Pf3D7_03_v3	854045	854295	251	854187	100.54	8.52628	1.88046	7.32133	30hpi_peak_796
Pf3D7_03_v3	855068	855467	400	855267	87.9	6.12257	1.74323	5.09824	30hpi_peak_797
Pf3D7_03_v3	856238	856440	203	856330	98.25	6.86976	1.74117	5.78843	30hpi_peak_798
Pf3D7_03_v3	856795	857462	668	857297	123.53	17.9999	2.4417	15.9298	30hpi_peak_799
Pf3D7_03_v3	870957	871205	249	871062	121.23	6.98857	1.65173	5.89731	30hpi_peak_800
Pf3D7_03_v3	871417	872332	916	871597	125.25	10.8693	1.91288	9.48166	30hpi_peak_801a
Pf3D7_03_v3	871417	872332	916	872125	144.78	8.07143	1.65664	6.8997	30hpi_peak_801b
Pf3D7_03_v3	875701	875972	272	875835	123.53	6.01691	1.57629	4.99921	30hpi_peak_802
Pf3D7_03_v3	878786	879005	220	878907	93.08	5.35014	1.622	4.3827	30hpi_peak_803
Pf3D7_03_v3	882542	882829	288	882695	125.82	10.8693	1.92159	9.48166	30hpi_peak_804
Pf3D7_03_v3	884391	884775	385	884623	121.8	5.11552	1.51609	4.16713	30hpi_peak_805
Pf3D7_03_v3	887116	887460	345	887302	128.7	10.5174	1.87967	9.15765	30hpi_peak_806
Pf3D7_03_v3	895133	895412	280	895263	112.04	8.39864	1.79422	7.20218	30hpi_peak_807
Pf3D7_03_v3	897386	897681	296	897526	105.14	9.57628	1.92984	8.2909	30hpi_peak_808
Pf3D7_03_v3	898629	899108	480	898771	110.89	7.19344	1.72133	6.08925	30hpi_peak_809
Pf3D7_03_v3	907428	907855	428	907592	132.14	13.4658	2.04838	11.8594	30hpi_peak_810
Pf3D7_03_v3	909325	909746	422	909488	119.5	16.4339	2.36284	14.5383	30hpi_peak_811
Pf3D7_03_v3	915733	916038	306	915877	118.93	11.3475	1.99884	9.92147	30hpi_peak_812
Pf3D7_03_v3	916834	917105	272	916955	109.16	5.75388	1.59657	4.75631	30hpi_peak_813
Pf3D7_03_v3	917386	917972	587	917757	106.86	6.54674	1.68539	5.48928	30hpi_peak_814
Pf3D7_03_v3	918034	918250	217	918214	131	4.52453	1.4505	3.62085	30hpi_peak_815
Pf3D7_03_v3	920464	920826	363	920623	107.44	10.632	2.00814	9.26328	30hpi_peak_816
Pf3D7_03_v3	923551	923809	259	923632	78.14	4.0347	1.55172	3.16852	30hpi_peak_817
Pf3D7_03_v3	924602	925158	557	924844	108.01	4.08032	1.45352	3.21113	30hpi_peak_818
Pf3D7_03_v3	928648	929036	389	928857	143.64	21.4373	2.49372	18.903	30hpi_peak_819
Pf3D7_03_v3	932110	932394	285	932202	74.12	3.01242	1.44454	2.22948	30hpi_peak_820
Pf3D7_03_v3	934181	934454	274	934278	81.58	5.62203	1.72052	4.63471	30hpi_peak_821
Pf3D7_03_v3	936503	936702	200	936598	95.95	4.42255	1.53887	3.52732	30hpi_peak_822
Pf3D7_03_v3	938070	938330	261	938219	136.17	9.6919	1.78138	8.39768	30hpi_peak_823
Pf3D7_03_v3	948305	948769	465	948569	145.36	12.5761	1.92578	11.051	30hpi_peak_824
Pf3D7_03_v3	950110	950429	320	950278	144.78	21.8448	2.51353	19.2508	30hpi_peak_825
Pf3D7_03_v3	950783	950994	212	950878	110.89	11.1198	2.0343	9.71193	30hpi_peak_826
Pf3D7_03_v3	959808	960069	262	960030	107.44	10.182	1.97163	8.8491	30hpi_peak_827
Pf3D7_03_v3	960506	960760	255	960638	103.42	9.40453	1.93366	8.1323	30hpi_peak_828
Pf3D7_03_v3	965552	966178	627	965837	113.18	8.30161	1.78414	7.1133	30hpi_peak_829a
Pf3D7_03_v3	965552	966178	627	965914	119.5	10.3565	1.91277	9.00951	30hpi_peak_829b
Pf3D7_03_v3	972047	972447	401	972230	160.3	15.8449	2.04174	14.0113	30hpi_peak_830
Pf3D7_03_v3	973105	973399	295	973218	116.06	12.1046	2.05364	10.6167	30hpi_peak_831
Pf3D7_03_v3	980088	980310	223	980191	105.72	8.3658	1.83993	7.17226	30hpi_peak_832
Pf3D7_03_v3	981652	982071	420	981858	126.4	5.60194	1.53493	4.61564	30hpi_peak_833
Pf3D7_03_v3	982138	982431	294	982292	124.1	9.41066	1.81306	8.13745	30hpi_peak_834
Pf3D7_03_v3	982900	983219	320	983031	116.06	7.68728	1.72143	6.54466	30hpi_peak_835
Pf3D7_03_v3	990074	990330	257	990183	91.93	7.17501	1.82209	6.0716	30hpi_peak_836
Pf3D7_03_v3	991564	992274	711	991781	120.08	13.4336	2.1242	11.833	30hpi_peak_837
Pf3D7_03_v3	993119	993562	444	993417	140.76	8.99778	1.72881	7.75691	30hpi_peak_838
Pf3D7_03_v3	1016186	1016924	739	1016456	135.59	28.9233	3.10436	25.0539	30hpi_peak_839a
Pf3D7_03_v3	1016186	1016924	739	1016664	140.76	18.3797	2.32398	16.2632	30hpi_peak_839b
Pf3D7_03_v3	1019105	1019882	778	1019325	120.65	15.0429	2.25285	13.2898	30hpi_peak_840a
Pf3D7_03_v3	1019105	1019882	778	1019685	141.34	11.4246	1.87286	9.99239	30hpi_peak_840b
Pf3D7_03_v3	1022627	1022919	293	1022780	110.31	6.87163	1.68655	5.78981	30hpi_peak_841
Pf3D7_03_v3	1027939	1028899	961	1028523	136.17	16.905	2.24863	14.9567	30hpi_peak_842a
Pf3D7_03_v3	1027939	1028899	961	1028656	132.14	24.0085	2.77385	21.0566	30hpi_peak_842b
Pf3D7_03_v3	1033031	1033771	741	1033273	158.57	17.6416	2.1564	15.6117	30hpi_peak_843
Pf3D7_03_v3	1033878	1038350	4473	1034326	138.46	18.2218	2.32441	16.1248	30hpi_peak_844a
Pf3D7_03_v3	1033878	1038350	4473	1034917	133.87	9.6196	1.79824	8.3311	30hpi_peak_844b
Pf3D7_03_v3	1033878	1038350	4473	1035536	140.76	24.4676	2.72621	21.4293	30hpi_peak_844c
Pf3D7_03_v3	1033878	1038350	4473	1035781	139.61	22.1176	2.57534	19.4847	30hpi_peak_844d
Pf3D7_03_v3	1033878	1038350	4473	1036342	141.34	20.372	2.43728	17.9938	30hpi_peak_844e
Pf3D7_03_v3	1033878	1038350	4473	1036878	132.72	13.6567	2.06996	12.0335	30hpi_peak_844f
Pf3D7_03_v3	1033878	1038350	4473	1037390	155.13	16.1362	2.08169	14.2723	30hpi_peak_844g
Pf3D7_03_v3	1033878	1038350	4473	1037873	140.76	9.67368	1.77204	8.38032	30hpi_peak_844h
Pf3D7_03_v3	1033878	1038350	4473	1038077	142.49	17.3926	2.24198	15.3919	30hpi_peak_844i
Pf3D7_03_v3	1051088	1051959	872	1051317	79.86	7.76287	1.97138	6.61473	30hpi_peak_845a
Pf3D7_03_v3	1051088	1051959	872	1051641	82.16	8.71164	2.02741	7.49163	30hpi_peak_845b
Pf3D7_03_v3	1055038	1055387	350	1055180	78.14	7.45698	1.92936	6.33202	30hpi_peak_846
Pf3D7_03_v3	1056593	1056841	249	1056716	88.48	7.49735	1.86416	6.36989	30hpi_peak_847
Pf3D7_04_v3	8089	8362	274	8236	90.78	9.40689	2.0395	8.13429	30hpi_peak_848
Pf3D7_04_v3	10990	11372	383	11242	90.2	10.394	2.121	9.04392	30hpi_peak_849
Pf3D7_04_v3	23111	23668	558	23434	80.44	8.07397	1.98539	6.90181	30hpi_peak_850
Pf3D7_04_v3	28601	30064	1464	28984	144.21	16.4758	2.16731	14.5755	30hpi_peak_851a
Pf3D7_04_v3	28601	30064	1464	29442	149.96	21.2258	2.43477	18.7244	30hpi_peak_851b
Pf3D7_04_v3	28601	30064	1464	29902	132.14	11.6764	1.92963	10.2245	30hpi_peak_851c
Pf3D7_04_v3	30133	34339	4207	30307	133.87	12.4967	1.98921	10.976	30hpi_peak_852a
Pf3D7_04_v3	30133	34339	4207	30925	155.13	25.1841	2.61081	22.0116	30hpi_peak_852b
Pf3D7_04_v3	30133	34339	4207	31237	141.91	22.6777	2.5984	19.9511	30hpi_peak_852c
Pf3D7_04_v3	30133	34339	4207	31933	147.08	14.5072	2.02853	12.8044	30hpi_peak_852d
Pf3D7_04_v3	30133	34339	4207	32283	124.68	12.7854	2.06026	11.2402	30hpi_peak_852e
Pf3D7_04_v3	30133	34339	4207	32727	139.04	21.151	2.5007	18.6609	30hpi_peak_852f
Pf3D7_04_v3	30133	34339	4207	32928	146.51	28.8849	2.95016	25.0217	30hpi_peak_852g
Pf3D7_04_v3	30133	34339	4207	33560	143.64	25.3421	2.74972	22.1369	30hpi_peak_852h
Pf3D7_04_v3	30133	34339	4207	34127	143.64	22.1148	2.53747	19.4832	30hpi_peak_852i
Pf3D7_04_v3	34543	35297	755	34937	150.53	19.7615	2.33123	17.4688	30hpi_peak_853
Pf3D7_04_v3	42176	42816	641	42488	138.46	24.3499	2.7346	21.3339	30hpi_peak_854
Pf3D7_04_v3	45727	46112	386	45931	125.82	13.6023	2.11375	11.9861	30hpi_peak_855
Pf3D7_04_v3	46368	46827	460	46513	87.9	10.3933	2.16748	9.04369	30hpi_peak_856a
Pf3D7_04_v3	46368	46827	460	46660	99.97	14.907	2.46163	13.1684	30hpi_peak_856b
Pf3D7_04_v3	47827	48553	727	48090	148.23	24.9554	2.66485	21.8221	30hpi_peak_857
Pf3D7_04_v3	48745	55583	6839	48965	140.19	11.1441	1.85774	9.7352	30hpi_peak_858a
Pf3D7_04_v3	48745	55583	6839	49442	114.91	9.72415	1.90014	8.42708	30hpi_peak_858b
Pf3D7_04_v3	48745	55583	6839	49781	136.74	21.2826	2.55076	18.7769	30hpi_peak_858c
Pf3D7_04_v3	48745	55583	6839	50224	133.29	18.7513	2.3981	16.5911	30hpi_peak_858d
Pf3D7_04_v3	48745	55583	6839	50484	144.78	29.7863	3.04352	25.7833	30hpi_peak_858e
Pf3D7_04_v3	48745	55583	6839	50935	120.08	15.6157	2.28452	13.808	30hpi_peak_858f
Pf3D7_04_v3	48745	55583	6839	51591	140.76	18.9798	2.36271	16.79	30hpi_peak_858g
Pf3D7_04_v3	48745	55583	6839	51862	136.74	17.7093	2.31109	15.6717	30hpi_peak_858h
Pf3D7_04_v3	48745	55583	6839	52146	140.19	21.5617	2.52122	19.0123	30hpi_peak_858i
Pf3D7_04_v3	48745	55583	6839	52652	146.51	24.0893	2.63408	21.1212	30hpi_peak_858j
Pf3D7_04_v3	48745	55583	6839	53232	149.96	21.873	2.47468	19.2726	30hpi_peak_858k
Pf3D7_04_v3	48745	55583	6839	53634	135.59	21.0056	2.53888	18.5381	30hpi_peak_858l
Pf3D7_04_v3	48745	55583	6839	54620	139.04	17.4304	2.2587	15.4256	30hpi_peak_858m
Pf3D7_04_v3	48745	55583	6839	55395	128.12	14.1064	2.11677	12.4455	30hpi_peak_858n
Pf3D7_04_v3	55702	56885	1184	55917	143.06	26.9548	2.84705	23.4276	30hpi_peak_859a
Pf3D7_04_v3	55702	56885	1184	56282	118.93	11.8036	2.03272	10.3405	30hpi_peak_859b
Pf3D7_04_v3	55702	56885	1184	56550	137.32	14.129	2.06441	12.4619	30hpi_peak_859c
Pf3D7_04_v3	60175	60821	647	60597	140.19	14.1459	2.04621	12.4771	30hpi_peak_860
Pf3D7_04_v3	63200	63876	677	63457	122.95	8.52438	1.77074	7.31984	30hpi_peak_861
Pf3D7_04_v3	66669	66939	271	66783	105.14	8.75459	1.86213	7.53154	30hpi_peak_862
Pf3D7_04_v3	70039	70600	562	70250	133.87	15.2982	2.1753	13.5195	30hpi_peak_863
Pf3D7_04_v3	73377	74112	736	73580	147.66	22.3962	2.51962	19.7164	30hpi_peak_864a
Pf3D7_04_v3	73377	74112	736	73925	98.82	14.5064	2.43362	12.8039	30hpi_peak_864b
Pf3D7_04_v3	79636	80359	724	79857	129.27	15.5022	2.208	13.7021	30hpi_peak_865a
Pf3D7_04_v3	79636	80359	724	80156	144.78	24.7083	2.69971	21.6254	30hpi_peak_865b
Pf3D7_04_v3	82476	83485	1010	82665	143.06	29.2045	3.00127	25.2918	30hpi_peak_866a
Pf3D7_04_v3	82476	83485	1010	83214	149.38	24.6488	2.63826	21.5782	30hpi_peak_866b
Pf3D7_04_v3	85681	86575	895	86185	133.29	18.1316	2.35603	16.0445	30hpi_peak_867
Pf3D7_04_v3	89374	90124	751	89896	145.36	21.5818	2.48066	19.0251	30hpi_peak_868
Pf3D7_04_v3	92666	92901	236	92810	114.91	4.49973	1.48601	3.5972	30hpi_peak_869
Pf3D7_04_v3	92949	93172	224	93128	95.95	5.81062	1.67153	4.80854	30hpi_peak_870
Pf3D7_04_v3	93228	93555	328	93428	101.12	6.29722	1.67409	5.25783	30hpi_peak_871
Pf3D7_04_v3	101502	102010	509	101761	133.87	7.95047	1.68585	6.78855	30hpi_peak_872
Pf3D7_04_v3	104133	104793	661	104440	119.5	13.6072	2.15187	11.9902	30hpi_peak_873
Pf3D7_04_v3	105035	105331	297	105213	102.84	4.33157	1.50497	3.44237	30hpi_peak_874
Pf3D7_04_v3	108371	108592	222	108469	102.84	4.33157	1.50497	3.44237	30hpi_peak_875
Pf3D7_04_v3	108823	109843	1021	108932	76.41	5.79037	1.76745	4.79033	30hpi_peak_876a
Pf3D7_04_v3	108823	109843	1021	109055	66.65	3.92294	1.61064	3.06703	30hpi_peak_876b
Pf3D7_04_v3	108823	109843	1021	109654	121.23	13.7746	2.14436	12.1426	30hpi_peak_876c
Pf3D7_04_v3	110017	111205	1189	110151	108.01	9.62249	1.91252	8.33291	30hpi_peak_877a
Pf3D7_04_v3	110017	111205	1189	110440	116.63	17.4191	2.47126	15.4164	30hpi_peak_877b
Pf3D7_04_v3	110017	111205	1189	110914	108.59	8.43109	1.82647	7.23169	30hpi_peak_877c
Pf3D7_04_v3	115079	115702	624	115282	123.53	11.5532	1.97661	10.1113	30hpi_peak_878a
Pf3D7_04_v3	115079	115702	624	115573	97.1	5.3779	1.60816	4.40869	30hpi_peak_878b
Pf3D7_04_v3	123613	124105	493	123773	99.4	4.72202	1.54455	3.80226	30hpi_peak_879
Pf3D7_04_v3	124953	125213	261	125120	113.18	4.77357	1.50243	3.85042	30hpi_peak_880
Pf3D7_04_v3	128000	128410	411	128289	102.27	4.5709	1.51865	3.6635	30hpi_peak_881
Pf3D7_04_v3	128687	129112	426	128869	105.14	5.72219	1.6082	4.72688	30hpi_peak_882a
Pf3D7_04_v3	128687	129112	426	128927	108.01	8.06153	1.78711	6.89064	30hpi_peak_882b
Pf3D7_04_v3	130397	130675	279	130517	105.72	7.99107	1.80874	6.82576	30hpi_peak_883
Pf3D7_04_v3	131767	131975	209	131900	102.84	5.07912	1.57338	4.13257	30hpi_peak_884
Pf3D7_04_v3	132038	134433	2396	132302	155.7	17.134	2.14659	15.1622	30hpi_peak_885a
Pf3D7_04_v3	132038	134433	2396	132730	148.23	24.2192	2.6181	21.2314	30hpi_peak_885b
Pf3D7_04_v3	132038	134433	2396	133024	131.57	19.9053	2.50132	17.5931	30hpi_peak_885c
Pf3D7_04_v3	132038	134433	2396	133656	143.64	22.1148	2.53747	19.4832	30hpi_peak_885d
Pf3D7_04_v3	132038	134433	2396	134246	114.33	9.72415	1.89072	8.42708	30hpi_peak_885e
Pf3D7_04_v3	137835	138041	207	137978	99.97	8.2418	1.86982	7.05869	30hpi_peak_886
Pf3D7_04_v3	146111	146480	370	146248	102.27	5.92007	1.63918	4.90984	30hpi_peak_887
Pf3D7_04_v3	150531	150856	326	150671	106.29	13.3402	2.23521	11.7453	30hpi_peak_888
Pf3D7_04_v3	156086	156868	783	156284	122.38	17.6032	2.41917	15.5754	30hpi_peak_889a
Pf3D7_04_v3	156086	156868	783	156686	126.97	15.5317	2.24515	13.7285	30hpi_peak_889b
Pf3D7_04_v3	159407	160068	662	159556	132.72	18.9933	2.43126	16.8007	30hpi_peak_890a
Pf3D7_04_v3	159407	160068	662	159928	112.04	8.77029	1.82316	7.54525	30hpi_peak_890b
Pf3D7_04_v3	162521	163428	908	162760	118.93	12.762	2.10404	11.22	30hpi_peak_891a
Pf3D7_04_v3	162521	163428	908	163251	125.82	11.7243	1.98164	10.269	30hpi_peak_891b
Pf3D7_04_v3	167249	170281	3033	167507	141.91	14.4684	2.07119	12.7694	30hpi_peak_892a
Pf3D7_04_v3	167249	170281	3033	168075	147.66	19.2285	2.32277	17.0061	30hpi_peak_892b
Pf3D7_04_v3	167249	170281	3033	168344	139.04	18.4793	2.32623	16.3522	30hpi_peak_892c
Pf3D7_04_v3	167249	170281	3033	168591	133.87	18.8775	2.417	16.7021	30hpi_peak_892d
Pf3D7_04_v3	167249	170281	3033	168790	137.32	21.1456	2.52401	18.6605	30hpi_peak_892e
Pf3D7_04_v3	167249	170281	3033	169314	137.89	19.6879	2.43667	17.4018	30hpi_peak_892f
Pf3D7_04_v3	167249	170281	3033	170112	137.89	11.085	1.87689	9.68076	30hpi_peak_892g
Pf3D7_04_v3	170680	171215	536	170864	121.23	18.3812	2.48432	16.2645	30hpi_peak_893
Pf3D7_04_v3	175479	176063	585	175628	98.25	5.31484	1.60075	4.35012	30hpi_peak_894a
Pf3D7_04_v3	175479	176063	585	175908	121.8	7.60806	1.7056	6.47215	30hpi_peak_894b
Pf3D7_04_v3	179205	179519	315	179370	148.81	13.9103	1.99742	12.2671	30hpi_peak_895
Pf3D7_04_v3	179947	180182	236	180089	102.27	7.20357	1.75031	6.09734	30hpi_peak_896
Pf3D7_04_v3	184230	184772	543	184324	108.59	5.01581	1.5435	4.07418	30hpi_peak_897a
Pf3D7_04_v3	184230	184772	543	184653	108.59	11.1366	2.04456	9.72841	30hpi_peak_897b
Pf3D7_04_v3	185007	185343	337	185199	103.42	8.19573	1.83189	7.01571	30hpi_peak_898
Pf3D7_04_v3	188327	188555	229	188469	121.23	5.35699	1.52785	4.38945	30hpi_peak_899
Pf3D7_04_v3	191102	191316	215	191206	103.42	7.46205	1.76979	6.33624	30hpi_peak_900
Pf3D7_04_v3	199486	199790	305	199611	86.76	5.87112	1.7207	4.8654	30hpi_peak_901
Pf3D7_04_v3	200813	201174	362	201045	93.08	7.72861	1.84462	6.58249	30hpi_peak_902
Pf3D7_04_v3	206770	207119	350	206951	109.74	6.94935	1.70365	5.8614	30hpi_peak_903
Pf3D7_04_v3	207775	208005	231	207906	105.72	10.4606	2.0135	9.10537	30hpi_peak_904
Pf3D7_04_v3	208974	209224	251	209134	90.2	6.54673	1.75391	5.48928	30hpi_peak_905
Pf3D7_04_v3	211574	211811	238	211703	94.22	6.88296	1.76342	5.79984	30hpi_peak_906
Pf3D7_04_v3	213175	213864	690	213266	90.2	3.701	1.47102	2.8618	30hpi_peak_907a
Pf3D7_04_v3	213175	213864	690	213670	127.55	10.2357	1.86302	8.89895	30hpi_peak_907b
Pf3D7_04_v3	221290	221505	216	221399	114.33	6.57979	1.64763	5.5197	30hpi_peak_908
Pf3D7_04_v3	221849	222076	228	221960	99.4	7.48401	1.79278	6.35708	30hpi_peak_909
Pf3D7_04_v3	222474	222809	336	222705	118.36	9.27906	1.83624	8.01651	30hpi_peak_910
Pf3D7_04_v3	228073	228282	210	228172	120.65	9.44863	1.84324	8.17278	30hpi_peak_911
Pf3D7_04_v3	234266	234589	324	234380	107.44	7.11107	1.72126	6.01265	30hpi_peak_912
Pf3D7_04_v3	235115	235355	241	235231	86.18	4.93899	1.61447	4.00351	30hpi_peak_913
Pf3D7_04_v3	235449	236153	705	235686	129.27	12.9749	2.0355	11.4123	30hpi_peak_914a
Pf3D7_04_v3	235449	236153	705	236048	122.95	5.81017	1.56901	4.80854	30hpi_peak_914b
Pf3D7_04_v3	238397	238969	573	238593	101.69	6.29722	1.68351	5.25783	30hpi_peak_915
Pf3D7_04_v3	239170	239544	375	239358	121.23	9.344	1.8243	8.07642	30hpi_peak_916
Pf3D7_04_v3	241752	242230	479	242033	134.44	9.88439	1.8059	8.57539	30hpi_peak_917
Pf3D7_04_v3	251391	251783	393	251673	85.61	5.30798	1.66551	4.34408	30hpi_peak_918
Pf3D7_04_v3	252563	252829	267	252746	93.65	4.52589	1.55165	3.62169	30hpi_peak_919
Pf3D7_04_v3	253419	253901	483	253504	77.56	6.16111	1.80522	5.13309	30hpi_peak_920a
Pf3D7_04_v3	253419	253901	483	253574	64.35	3.16734	1.512	2.37217	30hpi_peak_920b
Pf3D7_04_v3	255771	256268	498	255915	101.69	8.81493	1.90174	7.58662	30hpi_peak_921a
Pf3D7_04_v3	255771	256268	498	256108	114.33	8.93988	1.8307	7.70327	30hpi_peak_921b
Pf3D7_04_v3	259224	259435	212	259332	96.52	6.70299	1.74148	5.63377	30hpi_peak_922
Pf3D7_04_v3	263137	263340	204	263287	99.4	4.98241	1.56868	4.04336	30hpi_peak_923
Pf3D7_04_v3	265166	265562	397	265396	116.63	12.6922	2.1081	11.1555	30hpi_peak_924
Pf3D7_04_v3	267239	267716	478	267518	112.04	11.2908	2.01849	9.86855	30hpi_peak_925
Pf3D7_04_v3	267806	268382	577	267981	121.23	13.2647	2.10739	11.6803	30hpi_peak_926a
Pf3D7_04_v3	267806	268382	577	268273	95.37	4.67748	1.55442	3.76205	30hpi_peak_926b
Pf3D7_04_v3	269393	269695	303	269559	118.93	7.52397	1.71329	6.39449	30hpi_peak_927
Pf3D7_04_v3	272856	273328	473	273115	117.78	7.28259	1.69687	6.16974	30hpi_peak_928
Pf3D7_04_v3	275288	276251	964	275497	113.18	7.94813	1.75669	6.78643	30hpi_peak_929a
Pf3D7_04_v3	275288	276251	964	275830	113.18	12.5899	2.11453	11.063	30hpi_peak_929b
Pf3D7_04_v3	275288	276251	964	276062	103.42	10.757	2.0474	9.37804	30hpi_peak_929c
Pf3D7_04_v3	279924	280241	318	280085	116.06	10.308	1.91898	8.96486	30hpi_peak_930
Pf3D7_04_v3	282694	283216	523	283021	129.85	15.5022	2.21774	13.7021	30hpi_peak_931
Pf3D7_04_v3	286991	287366	376	287148	137.32	9.59877	1.77328	8.31213	30hpi_peak_932
Pf3D7_04_v3	291868	292298	431	292090	139.04	14.2987	2.0594	12.616	30hpi_peak_933
Pf3D7_04_v3	292411	293193	783	292654	136.74	13.8059	2.05584	12.1684	30hpi_peak_934a
Pf3D7_04_v3	292411	293193	783	293036	124.1	14.8186	2.19476	13.0864	30hpi_peak_934b
Pf3D7_04_v3	293714	295713	2000	293914	126.4	16.4449	2.29963	14.5489	30hpi_peak_935a
Pf3D7_04_v3	293714	295713	2000	294532	108.01	8.43109	1.8169	7.23169	30hpi_peak_935b
Pf3D7_04_v3	293714	295713	2000	295175	125.25	13.6023	2.10417	11.9861	30hpi_peak_935c
Pf3D7_04_v3	293714	295713	2000	295535	114.33	10.5635	1.95481	9.20021	30hpi_peak_935d
Pf3D7_04_v3	295764	296150	387	295970	99.4	8.06225	1.84348	6.89135	30hpi_peak_936
Pf3D7_04_v3	296298	298477	2180	296967	152.83	22.4209	2.4811	19.7322	30hpi_peak_937a
Pf3D7_04_v3	296298	298477	2180	298217	127.55	14.2772	2.14247	12.599	30hpi_peak_937b
Pf3D7_04_v3	298605	299319	715	299115	133.29	11.143	1.89146	9.73433	30hpi_peak_938
Pf3D7_04_v3	299519	299911	393	299718	136.17	14.7798	2.11025	13.0546	30hpi_peak_939
Pf3D7_04_v3	300102	300982	881	300319	130.42	18.2093	2.38947	16.1136	30hpi_peak_940a
Pf3D7_04_v3	300102	300982	881	300878	93.65	7.34516	1.8202	6.22829	30hpi_peak_940b
Pf3D7_04_v3	307208	307825	618	307320	100.54	5.76062	1.63782	4.76254	30hpi_peak_941a
Pf3D7_04_v3	307208	307825	618	307624	105.14	6.31135	1.65846	5.27067	30hpi_peak_941b
Pf3D7_04_v3	308773	309830	1058	308894	85.03	7.04368	1.83047	5.94863	30hpi_peak_942a
Pf3D7_04_v3	308773	309830	1058	309451	108.01	16.5589	2.47646	14.6493	30hpi_peak_942b
Pf3D7_04_v3	310069	311498	1430	310237	129.27	19.0953	2.45796	16.8892	30hpi_peak_943a
Pf3D7_04_v3	310069	311498	1430	310534	123.53	4.15814	1.43134	3.28334	30hpi_peak_943b
Pf3D7_04_v3	310069	311498	1430	310997	120.65	11.6087	2.00089	10.1623	30hpi_peak_943c
Pf3D7_04_v3	310069	311498	1430	311188	130.42	15.3145	2.19035	13.5334	30hpi_peak_943d
Pf3D7_04_v3	312720	313036	317	312912	124.1	13.7699	2.12036	12.1401	30hpi_peak_944
Pf3D7_04_v3	316712	316986	275	316874	99.4	9.06082	1.93069	7.81423	30hpi_peak_945
Pf3D7_04_v3	317535	318522	988	317647	103.99	7.11534	1.74987	6.01592	30hpi_peak_946a
Pf3D7_04_v3	317535	318522	988	317977	124.68	7.07821	1.65363	5.98123	30hpi_peak_946b
Pf3D7_04_v3	317535	318522	988	318383	109.16	6.33001	1.64422	5.28809	30hpi_peak_946c
Pf3D7_04_v3	322255	322662	408	322473	151.1	14.8475	2.02806	13.1123	30hpi_peak_947
Pf3D7_04_v3	323224	324670	1447	324126	146.51	20.3046	2.39461	17.9393	30hpi_peak_948a
Pf3D7_04_v3	323224	324670	1447	324375	144.78	20.5319	2.42974	18.1299	30hpi_peak_948b
Pf3D7_04_v3	329205	329662	458	329386	159.72	26.763	2.67871	23.2692	30hpi_peak_949
Pf3D7_04_v3	329812	330182	371	329991	148.23	11.4364	1.84237	10.0039	30hpi_peak_950
Pf3D7_04_v3	333169	333379	211	333285	110.31	8.60068	1.82479	7.38991	30hpi_peak_951
Pf3D7_04_v3	334607	334840	234	334794	99.4	7.12668	1.76133	6.02611	30hpi_peak_952
Pf3D7_04_v3	335413	336087	675	335863	99.4	6.78301	1.73096	5.70873	30hpi_peak_953
Pf3D7_04_v3	336136	336467	332	336314	115.48	10.0143	1.90956	8.69419	30hpi_peak_954
Pf3D7_04_v3	336795	337280	486	336914	91.93	9.33327	2.0272	8.06653	30hpi_peak_955a
Pf3D7_04_v3	336795	337280	486	337116	90.2	8.91709	1.98009	7.68282	30hpi_peak_955b
Pf3D7_04_v3	341043	341546	504	341335	139.04	15.798	2.15445	13.9699	30hpi_peak_956
Pf3D7_04_v3	348802	349012	211	348900	81.01	6.32418	1.78284	5.28281	30hpi_peak_957
Pf3D7_04_v3	352042	352247	206	352142	103.99	4.76862	1.544	3.84571	30hpi_peak_958
Pf3D7_04_v3	352654	352858	205	352754	93.65	8.54464	1.93164	7.33815	30hpi_peak_959
Pf3D7_04_v3	353893	354274	382	354142	113.76	7.27664	1.71283	6.16538	30hpi_peak_960
Pf3D7_04_v3	355774	356048	275	355927	108.59	7.02914	1.71232	5.93589	30hpi_peak_961
Pf3D7_04_v3	358347	358588	242	358472	102.27	6.8641	1.72114	5.7841	30hpi_peak_962
Pf3D7_04_v3	362445	362713	269	362555	95.95	8.3	1.90095	7.11241	30hpi_peak_963
Pf3D7_04_v3	364686	364916	231	364819	106.29	3.94223	1.44987	3.08368	30hpi_peak_964
Pf3D7_04_v3	373038	373244	207	373119	85.03	3.68672	1.48331	2.84832	30hpi_peak_965
Pf3D7_04_v3	374910	375137	228	375006	97.67	4.32473	1.51803	3.4365	30hpi_peak_966
Pf3D7_04_v3	380059	380481	423	380309	123.53	18.6593	2.49053	16.5127	30hpi_peak_967
Pf3D7_04_v3	381429	381858	430	381666	109.74	11.2693	2.0507	9.84947	30hpi_peak_968
Pf3D7_04_v3	382601	382811	211	382721	88.48	4.0262	1.5166	3.16148	30hpi_peak_969
Pf3D7_04_v3	384880	385670	791	385037	112.61	9.96536	1.9256	8.64903	30hpi_peak_970a
Pf3D7_04_v3	384880	385670	791	385305	101.12	5.13569	1.57107	4.18517	30hpi_peak_970b
Pf3D7_04_v3	384880	385670	791	385562	84.46	3.4995	1.47341	2.67686	30hpi_peak_970c
Pf3D7_04_v3	385873	386279	407	386066	117.78	11.0394	1.97969	9.63895	30hpi_peak_971
Pf3D7_04_v3	387950	388351	402	388119	126.97	11.1636	1.939	9.75262	30hpi_peak_972
Pf3D7_04_v3	391834	392075	242	391947	108.59	5.27262	1.56555	4.31152	30hpi_peak_973
Pf3D7_04_v3	399731	400028	298	399901	99.4	6.78301	1.73096	5.70873	30hpi_peak_974
Pf3D7_04_v3	402234	402536	303	402332	109.74	9.91956	1.94276	8.60696	30hpi_peak_975
Pf3D7_04_v3	403957	404160	204	404077	94.22	12.9476	2.32156	11.3888	30hpi_peak_976
Pf3D7_04_v3	408912	409797	886	409487	148.81	19.0147	2.30471	16.8203	30hpi_peak_977
Pf3D7_04_v3	410137	410705	569	410372	152.83	12.9651	1.92285	11.404	30hpi_peak_978
Pf3D7_04_v3	413510	413852	343	413663	104.57	8.86878	1.88512	7.63774	30hpi_peak_979
Pf3D7_04_v3	414010	416313	2304	414219	132.72	19.644	2.47628	17.3651	30hpi_peak_980a
Pf3D7_04_v3	414010	416313	2304	414726	136.17	19.549	2.42344	17.2837	30hpi_peak_980b
Pf3D7_04_v3	414010	416313	2304	414917	122.95	10.8215	1.93675	9.43769	30hpi_peak_980c
Pf3D7_04_v3	414010	416313	2304	415659	95.37	5.22054	1.60623	4.26276	30hpi_peak_980d
Pf3D7_04_v3	414010	416313	2304	416089	125.82	12.6341	2.04556	11.101	30hpi_peak_980e
Pf3D7_04_v3	417393	417731	339	417563	137.89	19.0562	2.39466	16.8579	30hpi_peak_981
Pf3D7_04_v3	417843	418268	426	418063	145.36	25.928	2.76149	22.6053	30hpi_peak_982
Pf3D7_04_v3	418476	418839	364	418656	125.25	7.00971	1.63961	5.91743	30hpi_peak_983
Pf3D7_04_v3	419073	419435	363	419307	103.99	9.83856	1.98098	8.53245	30hpi_peak_984
Pf3D7_04_v3	419610	419901	292	419736	116.63	7.3606	1.70481	6.24239	30hpi_peak_985
Pf3D7_04_v3	422074	422373	300	422225	139.61	10.1222	1.80274	8.79343	30hpi_peak_986
Pf3D7_04_v3	425429	425766	338	425598	137.32	8.91684	1.72894	7.68257	30hpi_peak_987
Pf3D7_04_v3	426241	426464	224	426310	87.33	3.83225	1.49713	2.98224	30hpi_peak_988
Pf3D7_04_v3	436230	437150	921	436635	110.89	12.8023	2.16835	11.2556	30hpi_peak_989a
Pf3D7_04_v3	436230	437150	921	436808	107.44	5.87926	1.6185	4.87219	30hpi_peak_989b
Pf3D7_04_v3	437497	437853	357	437681	143.06	16.1316	2.15016	14.2688	30hpi_peak_990
Pf3D7_04_v3	438928	439293	366	439092	132.14	12.9985	2.01734	11.4342	30hpi_peak_991
Pf3D7_04_v3	439841	440351	511	440171	141.34	8.28486	1.67456	7.09838	30hpi_peak_992
Pf3D7_04_v3	442838	443080	243	442960	116.06	6.15911	1.60353	5.13114	30hpi_peak_993
Pf3D7_04_v3	444086	444285	200	444185	86.18	4.65535	1.58511	3.74158	30hpi_peak_994
Pf3D7_04_v3	446143	447276	1134	446367	127.55	8.76707	1.76094	7.54288	30hpi_peak_995a
Pf3D7_04_v3	446143	447276	1134	446821	127.55	12.343	2.00857	10.8359	30hpi_peak_995b
Pf3D7_04_v3	447435	447767	333	447608	128.7	16.1441	2.26744	14.2787	30hpi_peak_996
Pf3D7_04_v3	452087	452429	343	452231	108.01	6.70906	1.67714	5.63932	30hpi_peak_997
Pf3D7_04_v3	453324	453538	215	453418	97.67	6.61704	1.73109	5.55436	30hpi_peak_998
Pf3D7_04_v3	453666	453910	245	453777	105.14	7.99107	1.799	6.82576	30hpi_peak_999
Pf3D7_04_v3	455348	455583	236	455457	114.33	8.56725	1.80209	7.35962	30hpi_peak_1000
Pf3D7_04_v3	466026	467096	1071	466441	102.27	11.5095	2.11616	10.0708	30hpi_peak_1001a
Pf3D7_04_v3	466026	467096	1071	466805	125.25	12.6341	2.03629	11.101	30hpi_peak_1001b
Pf3D7_04_v3	470897	471495	599	471064	118.36	9.27906	1.83624	8.01651	30hpi_peak_1002a
Pf3D7_04_v3	470897	471495	599	471324	108.59	12.9549	2.19177	11.3949	30hpi_peak_1002b
Pf3D7_04_v3	471916	472911	996	472014	102.84	7.55615	1.7904	6.42377	30hpi_peak_1003a
Pf3D7_04_v3	471916	472911	996	472347	105.14	10.9278	2.04118	9.53513	30hpi_peak_1003b
Pf3D7_04_v3	471916	472911	996	472688	101.69	4.87271	1.55597	3.94239	30hpi_peak_1003c
Pf3D7_04_v3	474489	474839	351	474673	123.53	7.77112	1.70584	6.62259	30hpi_peak_1004
Pf3D7_04_v3	475063	475550	488	475183	101.12	14.6792	2.39717	12.9609	30hpi_peak_1005a
Pf3D7_04_v3	475063	475550	488	475485	67.8	4.39064	1.66899	3.49722	30hpi_peak_1005b
Pf3D7_04_v3	476389	476588	200	476492	84.46	7.98326	1.94222	6.81885	30hpi_peak_1006
Pf3D7_04_v3	479258	479541	284	479408	121.8	13.2647	2.11729	11.6803	30hpi_peak_1007
Pf3D7_04_v3	479705	480189	485	479898	90.2	4.42776	1.54582	3.53166	30hpi_peak_1008a
Pf3D7_04_v3	479705	480189	485	480048	101.12	5.69381	1.62094	4.7007	30hpi_peak_1008b
Pf3D7_04_v3	481205	481448	244	481322	110.31	8.23007	1.79536	7.04773	30hpi_peak_1009
Pf3D7_04_v3	487166	487472	307	487314	119.5	6.82918	1.65075	5.75181	30hpi_peak_1010
Pf3D7_04_v3	489175	489725	551	489356	138.46	22.1207	2.58268	19.4854	30hpi_peak_1011
Pf3D7_04_v3	493093	493370	278	493237	144.78	14.0213	2.02479	12.365	30hpi_peak_1012
Pf3D7_04_v3	499623	500052	430	499766	128.7	10.1269	1.85282	8.79758	30hpi_peak_1013
Pf3D7_04_v3	500267	500850	584	500598	129.27	21.8983	2.65861	19.2951	30hpi_peak_1014
Pf3D7_04_v3	500898	502222	1325	501160	149.38	12.9171	1.92796	11.364	30hpi_peak_1015a
Pf3D7_04_v3	500898	502222	1325	501616	98.82	6.93859	1.75742	5.85262	30hpi_peak_1015b
Pf3D7_04_v3	500898	502222	1325	501889	118.36	11.8036	2.02298	10.3405	30hpi_peak_1015c
Pf3D7_04_v3	504834	505055	222	504954	91.35	8.03816	1.89246	6.86908	30hpi_peak_1016
Pf3D7_04_v3	510856	511742	887	511016	131	17.5941	2.35706	15.5676	30hpi_peak_1017a
Pf3D7_04_v3	510856	511742	887	511567	133.29	7.95047	1.67867	6.78855	30hpi_peak_1017b
Pf3D7_04_v3	514476	514810	335	514650	109.16	4.72097	1.50908	3.80164	30hpi_peak_1018
Pf3D7_04_v3	520835	521198	364	521029	120.65	9.44863	1.84324	8.17278	30hpi_peak_1019
Pf3D7_04_v3	522053	522344	292	522185	110.31	11.1198	2.02386	9.71193	30hpi_peak_1020
Pf3D7_04_v3	523367	523577	211	523559	80.44	6.39487	1.80648	5.34959	30hpi_peak_1021
Pf3D7_04_v3	529403	529602	200	529502	88.48	5.39752	1.65703	4.42695	30hpi_peak_1022
Pf3D7_04_v3	530799	531001	203	530880	91.93	4.68873	1.58039	3.77252	30hpi_peak_1023
Pf3D7_04_v3	531184	531612	429	531394	143.06	13.7084	2.00085	12.0821	30hpi_peak_1024
Pf3D7_04_v3	533638	533890	253	533766	125.25	7.30822	1.66119	6.19388	30hpi_peak_1025
Pf3D7_04_v3	538027	538581	555	538333	137.89	14.129	2.07299	12.4619	30hpi_peak_1026
Pf3D7_04_v3	538807	539117	311	538991	102.27	5.62882	1.61357	4.64029	30hpi_peak_1027
Pf3D7_04_v3	540355	540838	484	540645	136.74	14.2859	2.08699	12.6042	30hpi_peak_1028
Pf3D7_04_v3	545986	546771	786	546183	128.7	16.2581	2.27539	14.3819	30hpi_peak_1029a
Pf3D7_04_v3	545986	546771	786	546561	131	23.5782	2.78472	20.7003	30hpi_peak_1029b
Pf3D7_04_v3	546938	547413	476	547221	133.29	14.7804	2.13165	13.0546	30hpi_peak_1030
Pf3D7_04_v3	548479	549228	750	548996	142.49	25.3634	2.75935	22.1532	30hpi_peak_1031
Pf3D7_04_v3	549450	552782	3333	549649	124.68	14.2859	2.16682	12.6042	30hpi_peak_1032a
Pf3D7_04_v3	549450	552782	3333	549928	114.91	12.9294	2.14645	11.3736	30hpi_peak_1032b
Pf3D7_04_v3	549450	552782	3333	550168	112.04	16.2117	2.40502	14.3398	30hpi_peak_1032c
Pf3D7_04_v3	549450	552782	3333	550496	135.59	23.0219	2.67827	20.2363	30hpi_peak_1032d
Pf3D7_04_v3	549450	552782	3333	551218	138.46	15.4555	2.14561	13.6627	30hpi_peak_1032e
Pf3D7_04_v3	549450	552782	3333	551488	139.61	19.8378	2.42437	17.5336	30hpi_peak_1032f
Pf3D7_04_v3	549450	552782	3333	552107	142.49	25.2062	2.74878	22.03	30hpi_peak_1032g
Pf3D7_04_v3	549450	552782	3333	552389	138.46	18.2218	2.32441	16.1248	30hpi_peak_1032h
Pf3D7_04_v3	552867	554017	1151	553168	149.38	24.6488	2.63826	21.5782	30hpi_peak_1033a
Pf3D7_04_v3	552867	554017	1151	553685	147.08	13.6036	1.97444	11.9871	30hpi_peak_1033b
Pf3D7_04_v3	563830	564570	741	564140	141.34	26.5217	2.84675	23.0774	30hpi_peak_1034
Pf3D7_04_v3	564736	568105	3370	565037	134.44	23.3407	2.70886	20.5052	30hpi_peak_1035a
Pf3D7_04_v3	564736	568105	3370	565478	128.7	18.0568	2.4018	15.9804	30hpi_peak_1035b
Pf3D7_04_v3	564736	568105	3370	565765	129.85	11.6323	1.95293	10.1831	30hpi_peak_1035c
Pf3D7_04_v3	564736	568105	3370	566107	118.93	16.667	2.3986	14.7456	30hpi_peak_1035d
Pf3D7_04_v3	564736	568105	3370	566626	136.17	19.9371	2.4494	17.6181	30hpi_peak_1035e
Pf3D7_04_v3	564736	568105	3370	566839	133.29	23.5133	2.72955	20.6471	30hpi_peak_1035f
Pf3D7_04_v3	564736	568105	3370	567065	138.46	22.1207	2.58268	19.4854	30hpi_peak_1035g
Pf3D7_04_v3	564736	568105	3370	567657	143.64	25.1861	2.73931	22.0127	30hpi_peak_1035h
Pf3D7_04_v3	568829	569309	481	569144	118.93	16.667	2.3986	14.7456	30hpi_peak_1036
Pf3D7_04_v3	598626	598931	306	598733	85.03	8.74295	2.00075	7.52101	30hpi_peak_1037
Pf3D7_04_v3	598988	599378	391	599162	108.59	11.4235	2.06771	9.99152	30hpi_peak_1038
Pf3D7_04_v3	599600	599826	227	599695	68.37	4.69885	1.69124	3.78099	30hpi_peak_1039
Pf3D7_04_v3	603218	604233	1016	603471	149.96	12.9171	1.93533	11.364	30hpi_peak_1040a
Pf3D7_04_v3	603218	604233	1016	603906	135.59	22.1364	2.6167	19.4969	30hpi_peak_1040b
Pf3D7_04_v3	609475	610330	856	609690	148.23	14.8257	2.04427	13.0926	30hpi_peak_1041a
Pf3D7_04_v3	609475	610330	856	610122	152.25	23.0895	2.51236	20.2972	30hpi_peak_1041b
Pf3D7_04_v3	611868	614170	2303	611960	67.22	3.07877	1.48307	2.29045	30hpi_peak_1042a
Pf3D7_04_v3	611868	614170	2303	612265	120.65	9.44863	1.84324	8.17278	30hpi_peak_1042b
Pf3D7_04_v3	611868	614170	2303	612802	159.15	23.2605	2.46382	20.4375	30hpi_peak_1042c
Pf3D7_04_v3	611868	614170	2303	613125	141.34	18.756	2.3334	16.5934	30hpi_peak_1042d
Pf3D7_04_v3	611868	614170	2303	613887	139.61	13.8265	2.03788	12.1876	30hpi_peak_1042e
Pf3D7_04_v3	615878	616253	376	616089	117.78	7.28259	1.69687	6.16974	30hpi_peak_1043
Pf3D7_04_v3	616913	617830	918	617504	155.13	21.6779	2.40194	19.1147	30hpi_peak_1044
Pf3D7_04_v3	619824	620195	372	620019	86.76	6.566	1.79094	5.50727	30hpi_peak_1045
Pf3D7_04_v3	623691	624220	530	623865	112.04	7.3579	1.71266	6.24031	30hpi_peak_1046a
Pf3D7_04_v3	623691	624220	530	624089	130.42	11.9332	1.96151	10.4608	30hpi_peak_1046b
Pf3D7_04_v3	625181	625541	361	625402	126.97	10.7491	1.91006	9.3708	30hpi_peak_1047
Pf3D7_04_v3	625678	625925	248	625814	109.16	4.48593	1.48869	3.58439	30hpi_peak_1048
Pf3D7_04_v3	656470	656816	347	656634	90.2	7.27887	1.82406	6.16707	30hpi_peak_1049
Pf3D7_04_v3	658669	659232	564	659046	131	12.8279	2.0307	11.2788	30hpi_peak_1050
Pf3D7_04_v3	662003	662415	413	662198	142.49	15.7903	2.14159	13.9642	30hpi_peak_1051
Pf3D7_04_v3	666972	667269	298	667147	116.63	7.68728	1.72988	6.54466	30hpi_peak_1052
Pf3D7_04_v3	668786	669050	265	668922	105.72	7.99107	1.80874	6.82576	30hpi_peak_1053
Pf3D7_04_v3	669274	669715	442	669567	131	13.7779	2.09517	12.1444	30hpi_peak_1054
Pf3D7_04_v3	676900	677205	306	677039	111.46	8.13359	1.7851	6.95748	30hpi_peak_1055
Pf3D7_04_v3	677904	678137	234	678025	122.95	7.21994	1.67503	6.11176	30hpi_peak_1056
Pf3D7_04_v3	681773	682005	233	681896	104.57	5.50389	1.59949	4.52549	30hpi_peak_1057
Pf3D7_04_v3	682580	682784	205	682676	103.42	7.82202	1.8003	6.66985	30hpi_peak_1058
Pf3D7_04_v3	683609	683915	307	683789	125.82	13.1106	2.07909	11.5367	30hpi_peak_1059
Pf3D7_04_v3	684110	684340	231	684216	100.54	8.85276	1.90874	7.62276	30hpi_peak_1060
Pf3D7_04_v3	684422	684805	384	684621	116.06	9.49574	1.85806	8.21621	30hpi_peak_1061
Pf3D7_04_v3	684980	685875	896	685176	130.42	15.8585	2.22748	14.0228	30hpi_peak_1062a
Pf3D7_04_v3	684980	685875	896	685461	142.49	20.3822	2.43197	18.0023	30hpi_peak_1062b
Pf3D7_04_v3	690176	690445	270	690300	118.93	11.8036	2.03272	10.3405	30hpi_peak_1063
Pf3D7_04_v3	698001	698433	433	698272	143.06	11.205	1.84694	9.79188	30hpi_peak_1064
Pf3D7_04_v3	702611	702881	271	702748	116.06	8.02518	1.74713	6.85714	30hpi_peak_1065
Pf3D7_04_v3	707260	707927	668	707479	149.38	16.6325	2.1483	14.7146	30hpi_peak_1066
Pf3D7_04_v3	711559	711777	219	711686	101.69	3.70531	1.44639	2.86591	30hpi_peak_1067
Pf3D7_04_v3	712093	712472	380	712301	133.29	9.6196	1.79058	8.3311	30hpi_peak_1068
Pf3D7_04_v3	713324	713801	478	713618	124.1	9.41066	1.81306	8.13745	30hpi_peak_1069
Pf3D7_04_v3	713966	714196	231	714081	109.74	8.6295	1.83949	7.41768	30hpi_peak_1070
Pf3D7_04_v3	715058	715331	274	715167	102.27	5.62882	1.61357	4.64029	30hpi_peak_1071
Pf3D7_04_v3	718631	719376	746	718730	89.63	5.63377	1.67831	4.6446	30hpi_peak_1072a
Pf3D7_04_v3	718631	719376	746	719165	135.59	10.1523	1.82123	8.82092	30hpi_peak_1072b
Pf3D7_04_v3	719583	720150	568	719778	128.7	15.1491	2.19826	13.3845	30hpi_peak_1073
Pf3D7_04_v3	720230	720917	688	720623	150.53	19.1742	2.29591	16.9612	30hpi_peak_1074
Pf3D7_04_v3	721280	722049	770	721822	136.17	16.6812	2.23398	14.756	30hpi_peak_1075
Pf3D7_04_v3	727613	727987	375	727804	140.19	20.2331	2.43428	17.8724	30hpi_peak_1076
Pf3D7_04_v3	730719	731208	490	730911	142.49	8.83634	1.70817	7.60754	30hpi_peak_1077
Pf3D7_04_v3	736740	737877	1138	736933	116.63	10.998	1.98034	9.60056	30hpi_peak_1078a
Pf3D7_04_v3	736740	737877	1138	737217	114.33	9.09251	1.84239	7.84415	30hpi_peak_1078b
Pf3D7_04_v3	736740	737877	1138	737662	109.74	6.94935	1.70365	5.8614	30hpi_peak_1078c
Pf3D7_04_v3	742731	742990	260	742887	102.84	3.27056	1.40328	2.46718	30hpi_peak_1079
Pf3D7_04_v3	748064	748437	374	748231	122.95	13.1006	2.10088	11.5291	30hpi_peak_1080
Pf3D7_04_v3	749235	749936	702	749692	132.72	12.9985	2.02605	11.4342	30hpi_peak_1081
Pf3D7_04_v3	765031	765273	243	765143	106.29	5.94439	1.62561	4.93298	30hpi_peak_1082
Pf3D7_04_v3	775783	776552	770	775936	139.61	9.08105	1.73597	7.83318	30hpi_peak_1083a
Pf3D7_04_v3	775783	776552	770	776364	110.31	9.38215	1.88665	8.1118	30hpi_peak_1083b
Pf3D7_04_v3	780963	781349	387	781117	124.68	7.69284	1.69832	6.54923	30hpi_peak_1084
Pf3D7_04_v3	787264	787864	601	787390	128.7	8.67859	1.75267	7.46204	30hpi_peak_1085a
Pf3D7_04_v3	787264	787864	601	787727	122.95	12.1452	2.032	10.6539	30hpi_peak_1085b
Pf3D7_04_v3	788514	788791	278	788660	107.44	9.74794	1.93642	8.44901	30hpi_peak_1086
Pf3D7_04_v3	792221	792482	262	792338	108.01	9.62249	1.91252	8.33291	30hpi_peak_1087
Pf3D7_04_v3	794309	794514	206	794406	109.74	6.63411	1.67784	5.56937	30hpi_peak_1088
Pf3D7_04_v3	800390	800759	370	800587	143.64	18.3254	2.2958	16.2158	30hpi_peak_1089
Pf3D7_04_v3	803604	803907	304	803778	121.8	9.72591	1.86065	8.42812	30hpi_peak_1090
Pf3D7_04_v3	808285	808825	541	808497	155.7	16.1362	2.08935	14.2723	30hpi_peak_1091
Pf3D7_04_v3	813662	813894	233	813760	108.59	8.06153	1.79653	6.89064	30hpi_peak_1092
Pf3D7_04_v3	817318	817548	231	817419	102.27	5.07912	1.56467	4.13257	30hpi_peak_1093
Pf3D7_04_v3	818488	818741	254	818604	118.93	5.50971	1.55754	4.53036	30hpi_peak_1094
Pf3D7_04_v3	819302	820690	1389	819456	106.29	8.26151	1.81848	7.07666	30hpi_peak_1095a
Pf3D7_04_v3	819302	820690	1389	819941	118.93	14.7677	2.25433	13.0445	30hpi_peak_1095b
Pf3D7_04_v3	819302	820690	1389	820224	125.82	12.6341	2.04556	11.101	30hpi_peak_1095c
Pf3D7_04_v3	819302	820690	1389	820508	116.06	12.1046	2.05364	10.6167	30hpi_peak_1095d
Pf3D7_04_v3	820796	821189	394	820973	110.31	11.9853	2.09233	10.5074	30hpi_peak_1096
Pf3D7_04_v3	821262	822204	943	821514	139.04	12.0645	1.91834	10.5823	30hpi_peak_1097a
Pf3D7_04_v3	821262	822204	943	822070	98.25	9.18971	1.94601	7.93379	30hpi_peak_1097b
Pf3D7_04_v3	835034	835388	355	835238	111.46	7.78138	1.75721	6.63194	30hpi_peak_1098
Pf3D7_04_v3	835770	836141	372	835866	82.16	4.91337	1.63058	3.97969	30hpi_peak_1099
Pf3D7_04_v3	836545	837276	732	836642	96.52	4.93937	1.57804	4.00388	30hpi_peak_1100a
Pf3D7_04_v3	836545	837276	732	837067	128.12	8.67859	1.7449	7.46204	30hpi_peak_1100b
Pf3D7_04_v3	839121	839531	411	839259	122.95	10.4076	1.90695	9.05577	30hpi_peak_1101
Pf3D7_04_v3	839580	840050	471	839819	114.33	11.6489	2.0377	10.1989	30hpi_peak_1102
Pf3D7_04_v3	841505	842140	636	841964	133.29	18.7513	2.3981	16.5911	30hpi_peak_1103
Pf3D7_04_v3	844255	844474	220	844350	72.39	4.47239	1.63895	3.57263	30hpi_peak_1104
Pf3D7_04_v3	847203	847519	317	847316	113.76	6.65005	1.66318	5.58395	30hpi_peak_1105
Pf3D7_04_v3	847748	848175	428	848023	109.16	8.3292	1.80595	7.13882	30hpi_peak_1106
Pf3D7_04_v3	849992	850315	324	850287	120.08	5.16233	1.51349	4.21048	30hpi_peak_1107
Pf3D7_04_v3	852513	852718	206	852685	131.57	4.28681	1.42549	3.40088	30hpi_peak_1108
Pf3D7_04_v3	856429	856805	377	856734	112.04	4.58517	1.48731	3.67654	30hpi_peak_1109
Pf3D7_04_v3	864101	864676	576	864521	132.14	10.466	1.84923	9.10961	30hpi_peak_1110
Pf3D7_04_v3	864921	865398	478	865120	129.27	9.64719	1.80933	8.35639	30hpi_peak_1111
Pf3D7_04_v3	871090	871827	738	871519	153.98	15.9672	2.09429	14.1222	30hpi_peak_1112
Pf3D7_04_v3	884330	884599	270	884497	113.76	5.78847	1.59388	4.78936	30hpi_peak_1113
Pf3D7_04_v3	888808	889025	218	888930	87.33	5.16592	1.63575	4.21322	30hpi_peak_1114
Pf3D7_04_v3	891541	891787	247	891627	99.4	6.45253	1.70162	5.40322	30hpi_peak_1115
Pf3D7_04_v3	892651	892887	237	892772	101.12	7.29432	1.76068	6.18026	30hpi_peak_1116
Pf3D7_04_v3	895982	896185	204	896102	105.14	6.94619	1.71195	5.85947	30hpi_peak_1117
Pf3D7_04_v3	896669	896890	222	896787	113.18	6.65005	1.65485	5.58395	30hpi_peak_1118
Pf3D7_04_v3	899028	899367	340	899181	110.31	6.56107	1.66137	5.50293	30hpi_peak_1119
Pf3D7_04_v3	900190	900464	275	900338	128.12	10.1269	1.84461	8.79758	30hpi_peak_1120
Pf3D7_04_v3	902100	902384	285	902215	109.74	6.03671	1.62849	5.01826	30hpi_peak_1121
Pf3D7_04_v3	902826	903231	406	903030	143.06	10.0986	1.77853	8.77173	30hpi_peak_1122
Pf3D7_04_v3	907922	908202	281	908049	119.5	9.9497	1.88289	8.63534	30hpi_peak_1123
Pf3D7_04_v3	910915	911310	396	911102	129.27	7.94024	1.69184	6.77941	30hpi_peak_1124
Pf3D7_04_v3	918844	919147	304	918992	103.42	8.58368	1.8646	7.37497	30hpi_peak_1125
Pf3D7_04_v3	919753	920170	418	919949	106.86	8.64366	1.85974	7.42909	30hpi_peak_1126
Pf3D7_04_v3	921009	921554	546	921183	110.31	12.9077	2.1656	11.3548	30hpi_peak_1127a
Pf3D7_04_v3	921009	921554	546	921401	98.82	5.6015	1.63641	4.61524	30hpi_peak_1127b
Pf3D7_04_v3	921973	922304	332	922183	109.16	8.3292	1.80595	7.13882	30hpi_peak_1128
Pf3D7_04_v3	922524	924711	2188	922658	82.73	4.85394	1.63543	3.92482	30hpi_peak_1129a
Pf3D7_04_v3	922524	924711	2188	923101	133.29	16.381	2.23823	14.4893	30hpi_peak_1129b
Pf3D7_04_v3	922524	924711	2188	923573	109.16	9.01706	1.86086	7.775	30hpi_peak_1129c
Pf3D7_04_v3	922524	924711	2188	923902	131.57	10.9727	1.89386	9.57717	30hpi_peak_1129d
Pf3D7_04_v3	922524	924711	2188	924218	133.29	8.26486	1.69992	7.07961	30hpi_peak_1129e
Pf3D7_04_v3	922524	924711	2188	924526	145.93	13.8789	2.01279	12.2367	30hpi_peak_1129f
Pf3D7_04_v3	925884	926373	490	926024	109.74	10.8034	2.01341	9.42083	30hpi_peak_1130a
Pf3D7_04_v3	925884	926373	490	926257	111.46	4.4004	1.47975	3.50675	30hpi_peak_1130b
Pf3D7_04_v3	926551	926900	350	926751	122.95	7.21994	1.67503	6.11176	30hpi_peak_1131
Pf3D7_04_v3	927852	928079	228	927952	105.72	6.01124	1.64178	4.99365	30hpi_peak_1132
Pf3D7_04_v3	929370	929588	219	929472	120.65	7.68751	1.71343	6.54466	30hpi_peak_1133
Pf3D7_04_v3	935326	935730	405	935529	109.74	9.09623	1.87691	7.84698	30hpi_peak_1134
Pf3D7_04_v3	935800	936289	490	935914	87.9	7.61236	1.89159	6.47604	30hpi_peak_1135
Pf3D7_04_v3	936697	937380	684	936928	153.4	37.5811	3.44649	32.4443	30hpi_peak_1136
Pf3D7_04_v3	937659	938008	350	937843	135.02	17.1079	2.26696	15.1389	30hpi_peak_1137
Pf3D7_04_v3	938164	939061	898	938444	136.74	12.8864	1.99625	11.3343	30hpi_peak_1138a
Pf3D7_04_v3	938164	939061	898	938802	147.08	26.8367	2.79401	23.3312	30hpi_peak_1138b
Pf3D7_04_v3	963171	964240	1070	963481	157.42	16.3052	2.08453	14.425	30hpi_peak_1139a
Pf3D7_04_v3	963171	964240	1070	964044	166.04	24.4948	2.47838	21.4502	30hpi_peak_1139b
Pf3D7_04_v3	964499	965723	1225	964760	165.47	19.547	2.21957	17.282	30hpi_peak_1140a
Pf3D7_04_v3	964499	965723	1225	965457	175.81	15.5549	1.96455	13.7511	30hpi_peak_1140b
Pf3D7_04_v3	967521	968142	622	967917	170.64	12.1725	1.80673	10.6793	30hpi_peak_1141
Pf3D7_04_v3	971283	973753	2471	971590	180.41	15.3463	1.92985	13.5631	30hpi_peak_1142a
Pf3D7_04_v3	971283	973753	2471	972015	158	11.4849	1.81921	10.0482	30hpi_peak_1142b
Pf3D7_04_v3	971283	973753	2471	972292	165.47	11.5767	1.78998	10.1345	30hpi_peak_1142c
Pf3D7_04_v3	971283	973753	2471	972705	172.36	16.4038	2.01584	14.5113	30hpi_peak_1142d
Pf3D7_04_v3	971283	973753	2471	973073	179.26	22.5872	2.29335	19.8734	30hpi_peak_1142e
Pf3D7_04_v3	971283	973753	2471	973516	155.13	13.8516	1.95158	12.2109	30hpi_peak_1142f
Pf3D7_04_v3	973919	976953	3035	974273	152.83	23.0895	2.52177	20.2972	30hpi_peak_1143a
Pf3D7_04_v3	973919	976953	3035	974891	149.38	17.6903	2.21148	15.654	30hpi_peak_1143b
Pf3D7_04_v3	973919	976953	3035	975387	123.53	12.8442	2.06855	11.2946	30hpi_peak_1143c
Pf3D7_04_v3	973919	976953	3035	975798	136.17	15.8116	2.17725	13.9814	30hpi_peak_1143d
Pf3D7_04_v3	973919	976953	3035	976471	128.12	15.1491	2.18852	13.3845	30hpi_peak_1143e
Pf3D7_04_v3	973919	976953	3035	976836	65.5	3.98393	1.6212	3.12189	30hpi_peak_1143f
Pf3D7_04_v3	981975	982788	814	982589	143.06	27.4581	2.88122	23.8396	30hpi_peak_1144
Pf3D7_04_v3	986164	986672	509	986412	120.08	20.9662	2.69065	18.5044	30hpi_peak_1145
Pf3D7_04_v3	986885	987300	416	987118	105.72	7.62984	1.7786	6.49092	30hpi_peak_1146
Pf3D7_04_v3	999723	1000112	390	999975	102.27	7.92234	1.81173	6.7628	30hpi_peak_1147
Pf3D7_04_v3	1002356	1002556	201	1002527	98.82	5.31484	1.61002	4.35012	30hpi_peak_1148
Pf3D7_04_v3	1008772	1009283	512	1008919	88.48	8.6548	1.97701	7.44011	30hpi_peak_1149
Pf3D7_04_v3	1009697	1010093	397	1009888	109.74	9.50061	1.90927	8.22013	30hpi_peak_1150
Pf3D7_04_v3	1010150	1010426	277	1010317	83.31	3.73022	1.50015	2.88894	30hpi_peak_1151
Pf3D7_04_v3	1010636	1011144	509	1010803	122.38	9.61823	1.84145	8.33003	30hpi_peak_1152
Pf3D7_04_v3	1015290	1015604	315	1015471	102.84	13.5923	2.30762	11.9789	30hpi_peak_1153
Pf3D7_04_v3	1022770	1024178	1409	1023173	163.17	15.8677	2.02679	14.0318	30hpi_peak_1154a
Pf3D7_04_v3	1022770	1024178	1409	1023708	149.38	14.2198	2.00508	12.5463	30hpi_peak_1154b
Pf3D7_04_v3	1026922	1027356	435	1027201	141.91	10.2898	1.80901	8.94878	30hpi_peak_1155
Pf3D7_04_v3	1029903	1030225	323	1030062	143.06	20.1394	2.40102	17.7963	30hpi_peak_1156
Pf3D7_04_v3	1031508	1032509	1002	1031770	132.72	18.9933	2.43126	16.8007	30hpi_peak_1157a
Pf3D7_04_v3	1031508	1032509	1002	1032288	105.14	10.2785	1.98766	8.93844	30hpi_peak_1157b
Pf3D7_04_v3	1032630	1033016	387	1032747	118.93	10.066	1.90365	8.74123	30hpi_peak_1158
Pf3D7_04_v3	1034260	1034640	381	1034429	119.5	10.3565	1.91277	9.00951	30hpi_peak_1159
Pf3D7_04_v3	1034873	1035104	232	1034995	116.06	10.7349	1.95096	9.35867	30hpi_peak_1160
Pf3D7_04_v3	1035680	1036006	327	1035826	131.57	18.5997	2.41037	16.4576	30hpi_peak_1161
Pf3D7_04_v3	1037386	1037986	601	1037778	113.18	14.1919	2.23892	12.5195	30hpi_peak_1162
Pf3D7_04_v3	1040407	1040941	535	1040703	140.76	27.7505	2.95339	24.0831	30hpi_peak_1163
Pf3D7_04_v3	1041110	1041597	488	1041353	131.57	10.5755	1.86719	9.21105	30hpi_peak_1164
Pf3D7_04_v3	1049252	1049539	288	1049406	109.16	4.04182	1.44951	3.17541	30hpi_peak_1165
Pf3D7_04_v3	1058959	1059955	997	1059168	129.85	9.64719	1.81731	8.35639	30hpi_peak_1166a
Pf3D7_04_v3	1058959	1059955	997	1059539	144.21	23.9608	2.64018	21.0136	30hpi_peak_1166b
Pf3D7_04_v3	1060074	1060523	450	1060250	128.7	11.7622	1.96511	10.3035	30hpi_peak_1167
Pf3D7_04_v3	1061777	1062104	328	1061934	126.4	10.7491	1.90148	9.3708	30hpi_peak_1168
Pf3D7_04_v3	1062632	1062874	243	1062738	101.69	5.13569	1.57991	4.18517	30hpi_peak_1169
Pf3D7_04_v3	1063279	1063567	289	1063415	118.93	13.2654	2.14161	11.6803	30hpi_peak_1170
Pf3D7_04_v3	1071428	1071872	445	1071686	158	18.3487	2.20832	16.2384	30hpi_peak_1171
Pf3D7_04_v3	1076425	1076897	473	1076529	99.97	4.23201	1.50702	3.35013	30hpi_peak_1172a
Pf3D7_04_v3	1076425	1076897	473	1076769	89.63	5.03259	1.61837	4.08963	30hpi_peak_1172b
Pf3D7_04_v3	1077912	1078117	206	1078003	99.97	6.13476	1.68284	5.10827	30hpi_peak_1173
Pf3D7_04_v3	1081229	1081700	472	1081471	141.34	11.8242	1.89783	10.3605	30hpi_peak_1174
Pf3D7_04_v3	1086016	1086375	360	1086113	124.1	9.41066	1.81306	8.13745	30hpi_peak_1175
Pf3D7_04_v3	1086673	1087021	349	1086845	136.74	13.3396	2.0256	11.7453	30hpi_peak_1176
Pf3D7_04_v3	1088640	1088876	237	1088769	87.9	3.83225	1.50686	2.98224	30hpi_peak_1177
Pf3D7_04_v3	1093790	1094320	531	1094123	132.14	10.0857	1.8239	8.7601	30hpi_peak_1178
Pf3D7_04_v3	1094752	1095413	662	1094850	87.33	4.87445	1.60601	3.94349	30hpi_peak_1179a
Pf3D7_04_v3	1094752	1095413	662	1095205	118.93	12.4678	2.08212	10.9496	30hpi_peak_1179b
Pf3D7_04_v3	1095501	1096825	1325	1096018	152.83	20.8879	2.38864	18.4344	30hpi_peak_1180a
Pf3D7_04_v3	1095501	1096825	1325	1096131	156.28	20.235	2.31287	17.8738	30hpi_peak_1180b
Pf3D7_04_v3	1099792	1100222	431	1099980	136.17	15.2883	2.14323	13.5128	30hpi_peak_1181
Pf3D7_04_v3	1100387	1102072	1686	1100647	139.04	14.7844	2.09014	13.0575	30hpi_peak_1182a
Pf3D7_04_v3	1100387	1102072	1686	1101145	142.49	13.8509	2.02094	12.2103	30hpi_peak_1182b
Pf3D7_04_v3	1100387	1102072	1686	1101865	151.1	16.7996	2.14232	14.8654	30hpi_peak_1182c
Pf3D7_04_v3	1102279	1102537	259	1102406	107.44	3.69804	1.42683	2.85935	30hpi_peak_1183
Pf3D7_04_v3	1106363	1106627	265	1106504	120.08	6.19178	1.59315	5.16265	30hpi_peak_1184
Pf3D7_04_v3	1111072	1111367	296	1111171	122.38	14.6536	2.20317	12.9366	30hpi_peak_1185
Pf3D7_04_v3	1113483	1113701	219	1113587	104.57	3.5987	1.42658	2.76793	30hpi_peak_1186
Pf3D7_04_v3	1119137	1120532	1396	1119514	122.38	9.61823	1.84145	8.33003	30hpi_peak_1187a
Pf3D7_04_v3	1119137	1120532	1396	1119976	120.65	12.9313	2.09748	11.3743	30hpi_peak_1187b
Pf3D7_04_v3	1120978	1121955	978	1121284	120.08	11.0776	1.95289	9.67412	30hpi_peak_1188a
Pf3D7_04_v3	1120978	1121955	978	1121815	114.91	10.5635	1.96455	9.20021	30hpi_peak_1188b
Pf3D7_04_v3	1124144	1124464	321	1124300	119.5	12.1226	2.04245	10.6334	30hpi_peak_1189
Pf3D7_04_v3	1128391	1128737	347	1128505	105.72	5.72219	1.61691	4.72688	30hpi_peak_1190
Pf3D7_04_v3	1129797	1130069	273	1129933	122.95	7.21994	1.67503	6.11176	30hpi_peak_1191
Pf3D7_04_v3	1137124	1137340	217	1137219	95.95	4.94334	1.58932	4.00724	30hpi_peak_1192
Pf3D7_04_v3	1141509	1141965	457	1141690	100.54	7.0366	1.75077	5.94206	30hpi_peak_1193
Pf3D7_04_v3	1144318	1144745	428	1144590	101.69	4.144	1.48832	3.26997	30hpi_peak_1194
Pf3D7_04_v3	1146680	1147141	462	1146892	132.14	12.1042	1.95801	10.6167	30hpi_peak_1195
Pf3D7_04_v3	1152602	1153288	687	1152787	151.1	18.9668	2.27022	16.7798	30hpi_peak_1196
Pf3D7_04_v3	1156408	1165859	9452	1156650	145.93	15.2913	2.09905	13.5151	30hpi_peak_1197a
Pf3D7_04_v3	1156408	1165859	9452	1157107	133.87	10.7453	1.87317	9.36771	30hpi_peak_1197b
Pf3D7_04_v3	1156408	1165859	9452	1157338	143.64	13.7084	2.00883	12.0821	30hpi_peak_1197c
Pf3D7_04_v3	1156408	1165859	9452	1157910	126.4	16.6806	2.31635	14.7556	30hpi_peak_1197d
Pf3D7_04_v3	1156408	1165859	9452	1158699	131.57	12.2374	1.97866	10.7407	30hpi_peak_1197e
Pf3D7_04_v3	1156408	1165859	9452	1159012	128.7	18.9563	2.46573	16.7707	30hpi_peak_1197f
Pf3D7_04_v3	1156408	1165859	9452	1159523	145.93	22.2551	2.53334	19.5977	30hpi_peak_1197g
Pf3D7_04_v3	1156408	1165859	9452	1159997	128.7	15.5844	2.22848	13.7788	30hpi_peak_1197h
Pf3D7_04_v3	1156408	1165859	9452	1160285	140.19	19.5974	2.39302	17.3272	30hpi_peak_1197i
Pf3D7_04_v3	1156408	1165859	9452	1160535	124.1	15.9363	2.27457	14.0947	30hpi_peak_1197j
Pf3D7_04_v3	1156408	1165859	9452	1161050	143.64	25.7521	2.77718	22.4654	30hpi_peak_1197k
Pf3D7_04_v3	1156408	1165859	9452	1161520	156.85	31.961	3.03558	27.5729	30hpi_peak_1197l
Pf3D7_04_v3	1156408	1165859	9452	1162254	144.78	22.5298	2.55762	19.8306	30hpi_peak_1197m
Pf3D7_04_v3	1156408	1165859	9452	1162665	135.59	21.2831	2.5579	18.7769	30hpi_peak_1197n
Pf3D7_04_v3	1156408	1165859	9452	1162945	133.29	20.454	2.51486	18.0671	30hpi_peak_1197o
Pf3D7_04_v3	1156408	1165859	9452	1163183	131	14.7867	2.16386	13.0582	30hpi_peak_1197p
Pf3D7_04_v3	1156408	1165859	9452	1163699	129.27	17.8222	2.36858	15.7709	30hpi_peak_1197q
Pf3D7_04_v3	1156408	1165859	9452	1164124	144.21	18.1181	2.26891	16.034	30hpi_peak_1197r
Pf3D7_04_v3	1156408	1165859	9452	1164722	137.89	21.9824	2.59123	19.3693	30hpi_peak_1197s
Pf3D7_04_v3	1156408	1165859	9452	1165474	143.06	22.1148	2.52739	19.4832	30hpi_peak_1197t
Pf3D7_04_v3	1166578	1166832	255	1166711	91.35	8.3724	1.924	7.17833	30hpi_peak_1198
Pf3D7_04_v3	1170653	1171074	422	1170891	124.1	16.5226	2.31669	14.6165	30hpi_peak_1199
Pf3D7_04_v3	1175120	1180295	5176	1175351	152.25	18.2091	2.22107	16.1136	30hpi_peak_1200a
Pf3D7_04_v3	1175120	1180295	5176	1176250	143.06	22.1148	2.52739	19.4832	30hpi_peak_1200b
Pf3D7_04_v3	1175120	1180295	5176	1176917	134.44	11.0278	1.88115	9.62864	30hpi_peak_1200c
Pf3D7_04_v3	1175120	1180295	5176	1177485	133.29	12.8553	2.00438	11.3046	30hpi_peak_1200d
Pf3D7_04_v3	1175120	1180295	5176	1178138	160.87	25.0229	2.56939	21.8812	30hpi_peak_1200e
Pf3D7_04_v3	1175120	1180295	5176	1178754	139.04	13.8265	2.02955	12.1876	30hpi_peak_1200f
Pf3D7_04_v3	1175120	1180295	5176	1179345	147.66	19.2285	2.32277	17.0061	30hpi_peak_1200g
Pf3D7_04_v3	1175120	1180295	5176	1180063	153.4	15.4863	2.0587	13.6885	30hpi_peak_1200h
Pf3D7_04_v3	1185161	1185379	219	1185351	75.27	6.57124	1.85932	5.51155	30hpi_peak_1201
Pf3D7_04_v3	1186076	1186451	376	1186265	99.97	3.36615	1.42212	2.55466	30hpi_peak_1202
Pf3D7_04_v3	1187170	1187440	271	1187285	87.9	7.21498	1.85219	6.10784	30hpi_peak_1203
Pf3D7_04_v3	1189167	1189805	639	1189304	90.78	11.4603	2.23752	10.026	30hpi_peak_1204a
Pf3D7_04_v3	1189167	1189805	639	1189514	91.93	6.45689	1.75333	5.40689	30hpi_peak_1204b
Pf3D7_04_v3	1190007	1191010	1004	1190302	109.16	10.8034	2.00296	9.42083	30hpi_peak_1205a
Pf3D7_04_v3	1190007	1191010	1004	1190599	87.9	8.46156	1.97567	7.26094	30hpi_peak_1205b
Pf3D7_04_v3	1190007	1191010	1004	1190807	94.22	12.9476	2.32156	11.3888	30hpi_peak_1205c
Pf3D7_04_v3	1196348	1196596	249	1196437	79.86	5.45548	1.72045	4.48161	30hpi_peak_1206
Pf3D7_05_v3	23673	26385	2713	23887	136.17	18.0643	2.32486	15.9857	30hpi_peak_1207a
Pf3D7_05_v3	23673	26385	2713	24338	131.57	16.7865	2.28569	14.8533	30hpi_peak_1207b
Pf3D7_05_v3	23673	26385	2713	24805	132.72	19.5122	2.46714	17.2545	30hpi_peak_1207c
Pf3D7_05_v3	23673	26385	2713	25198	139.04	15.2841	2.12181	13.5105	30hpi_peak_1207d
Pf3D7_05_v3	23673	26385	2713	25871	154.55	19.494	2.28753	17.2396	30hpi_peak_1207e
Pf3D7_05_v3	29847	30754	908	30090	145.93	23.6607	2.62382	20.7699	30hpi_peak_1208
Pf3D7_05_v3	33148	33758	611	33476	156.85	18.5369	2.22324	16.4035	30hpi_peak_1209
Pf3D7_05_v3	36613	37304	692	36802	88.48	10.7442	2.18149	9.36703	30hpi_peak_1210a
Pf3D7_05_v3	36613	37304	692	37169	106.29	13.9122	2.28277	12.2685	30hpi_peak_1210b
Pf3D7_05_v3	39557	40218	662	39704	140.19	8.35888	1.68081	7.16618	30hpi_peak_1211
Pf3D7_05_v3	43921	44216	296	44020	68.95	4.39779	1.66695	3.50424	30hpi_peak_1212a
Pf3D7_05_v3	43921	44216	296	44081	71.24	3.62861	1.53709	2.79552	30hpi_peak_1212b
Pf3D7_05_v3	46346	46731	386	46523	135.59	12.5792	1.97959	11.0534	30hpi_peak_1213
Pf3D7_05_v3	46963	47477	515	47267	134.44	13.6359	2.05216	12.0151	30hpi_peak_1214
Pf3D7_05_v3	50695	51160	466	50882	147.66	15.4603	2.09377	13.6666	30hpi_peak_1215
Pf3D7_05_v3	51425	51692	268	51555	120.65	11.0776	1.96216	9.67412	30hpi_peak_1216
Pf3D7_05_v3	56319	56720	402	56479	129.85	9.64719	1.81731	8.35639	30hpi_peak_1217
Pf3D7_05_v3	58357	58614	258	58465	131	8.18096	1.71423	7.00305	30hpi_peak_1218
Pf3D7_05_v3	58686	59112	427	58913	148.23	23.5036	2.57296	20.6385	30hpi_peak_1219
Pf3D7_05_v3	64334	64591	258	64486	110.89	5.16534	1.55398	4.21322	30hpi_peak_1220
Pf3D7_05_v3	64762	65238	477	64977	155.7	22.9694	2.48732	20.1935	30hpi_peak_1221
Pf3D7_05_v3	68901	69575	675	69098	147.66	18.0782	2.25238	15.9984	30hpi_peak_1222a
Pf3D7_05_v3	68901	69575	675	69370	152.25	17.6684	2.18934	15.6364	30hpi_peak_1222b
Pf3D7_05_v3	69883	70101	219	70065	117.21	4.5989	1.47758	3.68907	30hpi_peak_1223
Pf3D7_05_v3	74997	75714	718	75183	131	12.3739	1.99993	10.8647	30hpi_peak_1224
Pf3D7_05_v3	77912	78799	888	78474	144.21	15.4537	2.10449	13.6622	30hpi_peak_1225
Pf3D7_05_v3	79063	79349	287	79176	79.86	7.4648	1.93912	6.33893	30hpi_peak_1226
Pf3D7_05_v3	79432	79860	429	79697	152.83	16.128	2.10724	14.2661	30hpi_peak_1227
Pf3D7_05_v3	81142	81548	407	81351	120.08	6.4715	1.61439	5.4199	30hpi_peak_1228
Pf3D7_05_v3	84067	84600	534	84170	125.25	6.16922	1.57813	5.14102	30hpi_peak_1229
Pf3D7_05_v3	91752	92223	472	92016	108.01	5.81577	1.60315	4.81315	30hpi_peak_1230
Pf3D7_05_v3	92325	93145	821	92403	94.8	3.13472	1.40882	2.34197	30hpi_peak_1231a
Pf3D7_05_v3	92325	93145	821	92671	96.52	3.46912	1.43416	2.64946	30hpi_peak_1231b
Pf3D7_05_v3	92325	93145	821	92982	144.21	14.0213	2.01681	12.365	30hpi_peak_1231c
Pf3D7_05_v3	93484	94333	850	93616	113.18	7.27664	1.70425	6.16538	30hpi_peak_1232a
Pf3D7_05_v3	93484	94333	850	94032	99.97	9.49483	1.97981	8.21614	30hpi_peak_1232b
Pf3D7_05_v3	110998	111325	328	111177	111.46	16.3298	2.43422	14.4451	30hpi_peak_1233
Pf3D7_05_v3	126133	126494	362	126289	120.65	11.9744	2.02756	10.4968	30hpi_peak_1234
Pf3D7_05_v3	127063	127296	234	127193	110.31	4.21928	1.46463	3.3393	30hpi_peak_1235
Pf3D7_05_v3	130421	130745	325	130570	100.54	6.06119	1.66467	5.04056	30hpi_peak_1236
Pf3D7_05_v3	134993	135940	948	135133	127.55	8.42721	1.73714	7.22873	30hpi_peak_1237a
Pf3D7_05_v3	134993	135940	948	135745	122.95	10.0067	1.87806	8.68794	30hpi_peak_1237b
Pf3D7_05_v3	141267	141484	218	141373	105.14	7.62984	1.76902	6.49092	30hpi_peak_1238
Pf3D7_05_v3	143349	143885	537	143690	124.1	9.41066	1.81306	8.13745	30hpi_peak_1239
Pf3D7_05_v3	149473	149873	401	149625	126.97	10.3471	1.88197	9.00169	30hpi_peak_1240
Pf3D7_05_v3	159644	159856	213	159741	110.89	7.19344	1.72133	6.08925	30hpi_peak_1241
Pf3D7_05_v3	160389	160614	226	160501	110.31	12.0849	2.10023	10.6005	30hpi_peak_1242
Pf3D7_05_v3	160830	161125	296	160953	102.27	9.79698	1.97077	8.4935	30hpi_peak_1243
Pf3D7_05_v3	162894	163233	340	163067	134.44	12.7156	1.99181	11.1779	30hpi_peak_1244
Pf3D7_05_v3	164135	164912	778	164350	126.4	15.5317	2.23507	13.7285	30hpi_peak_1245a
Pf3D7_05_v3	164135	164912	778	164757	98.25	7.21945	1.77226	6.11145	30hpi_peak_1245b
Pf3D7_05_v3	172526	172971	446	172724	113.18	5.26281	1.54304	4.30216	30hpi_peak_1246
Pf3D7_05_v3	173070	173341	272	173221	106.86	7.19522	1.73976	6.09035	30hpi_peak_1247
Pf3D7_05_v3	173449	173906	458	173629	110.89	5.97234	1.62155	4.95757	30hpi_peak_1248
Pf3D7_05_v3	174261	174466	206	174366	97.1	5.09817	1.58222	4.15038	30hpi_peak_1249
Pf3D7_05_v3	175419	175648	230	175546	101.69	6.29722	1.68351	5.25783	30hpi_peak_1250
Pf3D7_05_v3	175845	176171	327	175962	118.93	4.33979	1.46256	3.45024	30hpi_peak_1251
Pf3D7_05_v3	177443	178575	1133	178172	144.78	15.9578	2.14389	14.1145	30hpi_peak_1252
Pf3D7_05_v3	181122	181605	484	181465	105.14	6.31135	1.65846	5.27067	30hpi_peak_1253
Pf3D7_05_v3	182681	183251	571	182836	122.95	10.0067	1.87806	8.68794	30hpi_peak_1254a
Pf3D7_05_v3	182681	183251	571	183056	114.33	9.72415	1.89072	8.42708	30hpi_peak_1254b
Pf3D7_05_v3	191077	191521	445	191292	126.4	10.3471	1.87352	9.00169	30hpi_peak_1255
Pf3D7_05_v3	192032	192364	333	192171	122.95	12.6152	2.06587	11.0843	30hpi_peak_1256
Pf3D7_05_v3	194090	194316	227	194186	99.4	4.472	1.52115	3.57224	30hpi_peak_1257
Pf3D7_05_v3	194428	194673	246	194551	95.37	9.06256	1.95882	7.81591	30hpi_peak_1258
Pf3D7_05_v3	198526	198873	348	198709	125.25	13.6023	2.10417	11.9861	30hpi_peak_1259
Pf3D7_05_v3	201206	201481	276	201340	113.18	6.35272	1.63121	5.30992	30hpi_peak_1260
Pf3D7_05_v3	201779	202219	441	202037	89.63	6.63956	1.77703	5.57393	30hpi_peak_1261
Pf3D7_05_v3	203388	203644	257	203509	112.04	9.96536	1.91586	8.64903	30hpi_peak_1262
Pf3D7_05_v3	212100	212408	309	212281	127.55	14.7993	2.17879	13.0694	30hpi_peak_1263
Pf3D7_05_v3	217141	217351	211	217302	80.44	5.91564	1.75508	4.90592	30hpi_peak_1264
Pf3D7_05_v3	221772	222103	332	221977	107.44	7.11107	1.72126	6.01265	30hpi_peak_1265
Pf3D7_05_v3	222822	223380	559	222955	134.44	11.4316	1.90765	9.99912	30hpi_peak_1266a
Pf3D7_05_v3	222822	223380	559	223293	94.8	7.85342	1.8638	6.69988	30hpi_peak_1266b
Pf3D7_05_v3	231035	231345	311	231109	87.33	5.10658	1.62971	4.15858	30hpi_peak_1267
Pf3D7_05_v3	236183	236705	523	236320	100.54	6.69876	1.7211	5.63051	30hpi_peak_1268a
Pf3D7_05_v3	236183	236705	523	236531	111.46	6.19454	1.62987	5.16524	30hpi_peak_1268b
Pf3D7_05_v3	237122	237555	434	237354	138.46	15.9775	2.17914	14.1309	30hpi_peak_1269
Pf3D7_05_v3	239875	240326	452	240177	119.5	12.6013	2.07767	11.0718	30hpi_peak_1270
Pf3D7_05_v3	240413	241790	1378	240663	139.61	12.4867	1.95297	10.9666	30hpi_peak_1271a
Pf3D7_05_v3	240413	241790	1378	241306	103.42	9.92734	1.97761	8.61428	30hpi_peak_1271b
Pf3D7_05_v3	240413	241790	1378	241531	114.33	12.4234	2.09698	10.9111	30hpi_peak_1271c
Pf3D7_05_v3	241891	242097	207	242056	91.93	5.6717	1.67738	4.67993	30hpi_peak_1272
Pf3D7_05_v3	242310	242779	470	242570	125.25	9.31061	1.80357	8.04624	30hpi_peak_1273
Pf3D7_05_v3	243643	243884	242	243754	122.38	7.53049	1.6901	6.40013	30hpi_peak_1274
Pf3D7_05_v3	248247	248662	416	248413	120.65	23.3904	2.89652	20.5457	30hpi_peak_1275
Pf3D7_05_v3	249931	250169	239	250050	101.12	3.30164	1.3989	2.49561	30hpi_peak_1276
Pf3D7_05_v3	252407	252618	212	252552	95.95	4.67748	1.56369	3.76205	30hpi_peak_1277
Pf3D7_05_v3	269911	270648	738	270064	118.93	6.60231	1.64288	5.5413	30hpi_peak_1278a
Pf3D7_05_v3	269911	270648	738	270370	140.19	11.1441	1.85774	9.7352	30hpi_peak_1278b
Pf3D7_05_v3	275708	276179	472	275867	136.17	12.018	1.93192	10.5382	30hpi_peak_1279
Pf3D7_05_v3	277002	277533	532	277148	101.12	4.61998	1.52417	3.70937	30hpi_peak_1280a
Pf3D7_05_v3	277002	277533	532	277377	98.25	8.93236	1.92339	7.69725	30hpi_peak_1280b
Pf3D7_05_v3	277633	278028	396	277855	111.46	10.9746	2.00824	9.57848	30hpi_peak_1281
Pf3D7_05_v3	280979	281792	814	281146	97.1	5.09817	1.58222	4.15038	30hpi_peak_1282a
Pf3D7_05_v3	280979	281792	814	281643	120.08	16.2079	2.32845	14.3365	30hpi_peak_1282b
Pf3D7_05_v3	282806	283329	524	283160	126.97	8.8576	1.77741	7.62717	30hpi_peak_1283
Pf3D7_05_v3	284765	285114	350	284907	125.25	7.61635	1.68334	6.47919	30hpi_peak_1284
Pf3D7_05_v3	286741	287139	399	286944	108.59	10.0488	1.95694	8.72621	30hpi_peak_1285
Pf3D7_05_v3	288862	290235	1374	289197	144.21	13.1291	1.9623	11.5528	30hpi_peak_1286a
Pf3D7_05_v3	288862	290235	1374	289461	139.61	20.3538	2.45828	17.9767	30hpi_peak_1286b
Pf3D7_05_v3	288862	290235	1374	290001	139.04	24.0242	2.69306	21.066	30hpi_peak_1286c
Pf3D7_05_v3	294707	295913	1207	294930	152.83	22.4209	2.4811	19.7322	30hpi_peak_1287a
Pf3D7_05_v3	294707	295913	1207	295615	145.36	20.2911	2.39933	17.9265	30hpi_peak_1287b
Pf3D7_05_v3	298466	299047	582	298671	106.29	13.0071	2.20762	11.4423	30hpi_peak_1288
Pf3D7_05_v3	299608	300036	429	299707	87.33	8.27697	1.94475	7.09111	30hpi_peak_1289
Pf3D7_05_v3	302186	302540	355	302345	129.27	18.4487	2.41244	16.3224	30hpi_peak_1290
Pf3D7_05_v3	302794	303023	230	302909	97.67	5.97256	1.67241	4.95757	30hpi_peak_1291
Pf3D7_05_v3	307580	307855	276	307691	104.57	6.38463	1.67566	5.33956	30hpi_peak_1292
Pf3D7_05_v3	308137	309580	1444	308388	94.8	6.74261	1.76102	5.6708	30hpi_peak_1293a
Pf3D7_05_v3	308137	309580	1444	309010	111.46	7.78138	1.75721	6.63194	30hpi_peak_1293b
Pf3D7_05_v3	308137	309580	1444	309408	138.46	9.85895	1.78801	8.55128	30hpi_peak_1293c
Pf3D7_05_v3	313226	313595	370	313410	123.53	13.4335	2.11062	11.833	30hpi_peak_1294
Pf3D7_05_v3	313881	314980	1100	314185	133.29	11.9742	1.94629	10.4968	30hpi_peak_1295a
Pf3D7_05_v3	313881	314980	1100	314423	136.17	17.4761	2.28611	15.4645	30hpi_peak_1295b
Pf3D7_05_v3	313881	314980	1100	314858	94.8	4.22537	1.52063	3.34431	30hpi_peak_1295c
Pf3D7_05_v3	316684	317567	884	317006	140.19	17.2298	2.24108	15.2454	30hpi_peak_1296
Pf3D7_05_v3	322730	322957	228	322845	119.5	4.97111	1.50631	4.03278	30hpi_peak_1297
Pf3D7_05_v3	324452	324802	351	324666	92.5	4.84726	1.58477	3.91831	30hpi_peak_1298
Pf3D7_05_v3	325990	326760	771	326223	113.76	7.94813	1.76553	6.78643	30hpi_peak_1299a
Pf3D7_05_v3	325990	326760	771	326533	137.32	17.8474	2.30526	15.7925	30hpi_peak_1299b
Pf3D7_05_v3	328823	329746	924	329193	127.55	11.0402	1.91863	9.63933	30hpi_peak_1300a
Pf3D7_05_v3	328823	329746	924	329558	133.29	12.8553	2.00438	11.3046	30hpi_peak_1300b
Pf3D7_05_v3	331607	331866	260	331733	107.44	10.182	1.97163	8.8491	30hpi_peak_1301
Pf3D7_05_v3	332327	332529	203	332425	97.1	6.95909	1.75174	5.86976	30hpi_peak_1302
Pf3D7_05_v3	332867	333654	788	333173	131	16.4194	2.27579	14.5248	30hpi_peak_1303a
Pf3D7_05_v3	332867	333654	788	333506	74.69	3.14643	1.47258	2.35241	30hpi_peak_1303b
Pf3D7_05_v3	335073	335711	639	335286	125.82	16.3067	2.3059	14.425	30hpi_peak_1304a
Pf3D7_05_v3	335073	335711	639	335441	126.97	12.032	1.99959	10.5508	30hpi_peak_1304b
Pf3D7_05_v3	336099	336659	561	336272	144.78	11.4831	1.86903	10.0468	30hpi_peak_1305
Pf3D7_05_v3	337492	337758	267	337612	113.76	9.046	1.85096	7.8002	30hpi_peak_1306
Pf3D7_05_v3	338256	338568	313	338423	104.57	4.01998	1.4662	3.15607	30hpi_peak_1307
Pf3D7_05_v3	342573	342963	391	342717	94.22	7.46792	1.81727	6.34195	30hpi_peak_1308
Pf3D7_05_v3	343044	343255	212	343149	94.8	5.2844	1.62372	4.32244	30hpi_peak_1309
Pf3D7_05_v3	345154	345363	210	345284	107.44	7.7977	1.77769	6.64697	30hpi_peak_1310
Pf3D7_05_v3	346102	346651	550	346387	154.55	17.3081	2.16044	15.3157	30hpi_peak_1311
Pf3D7_05_v3	348390	349050	661	348877	156.85	30.1987	2.92315	26.1255	30hpi_peak_1312
Pf3D7_05_v3	350059	350533	475	350405	135.02	6.14324	1.54565	5.11649	30hpi_peak_1313
Pf3D7_05_v3	352209	352817	609	352418	146.51	22.6683	2.54325	19.9485	30hpi_peak_1314
Pf3D7_05_v3	353454	354038	585	353653	118.36	14.324	2.21029	12.6383	30hpi_peak_1315a
Pf3D7_05_v3	353454	354038	585	353906	118.93	7.20645	1.68916	6.09992	30hpi_peak_1315b
Pf3D7_05_v3	354587	355009	423	354738	126.97	16.6806	2.3268	14.7556	30hpi_peak_1316
Pf3D7_05_v3	356180	356631	452	356365	134.44	14.6114	2.11629	12.9029	30hpi_peak_1317
Pf3D7_05_v3	359004	359441	438	359143	91.93	7.95635	1.89646	6.79394	30hpi_peak_1318
Pf3D7_05_v3	360380	360936	557	360542	111.46	5.90955	1.60659	4.90007	30hpi_peak_1319a
Pf3D7_05_v3	360380	360936	557	360833	85.03	6.37326	1.76296	5.32937	30hpi_peak_1319b
Pf3D7_05_v3	362506	362777	272	362631	118.93	9.66608	1.87391	8.37404	30hpi_peak_1320
Pf3D7_05_v3	363929	364159	231	364058	107.44	7.11107	1.72126	6.01265	30hpi_peak_1321
Pf3D7_05_v3	368264	368576	313	368463	106.29	7.53774	1.75886	6.4065	30hpi_peak_1322
Pf3D7_05_v3	369316	369586	271	369415	85.61	5.97595	1.73422	4.96089	30hpi_peak_1323
Pf3D7_05_v3	372750	373079	330	372898	98.25	10.2725	2.04127	8.93254	30hpi_peak_1324
Pf3D7_05_v3	374237	375550	1314	374685	147.08	14.9774	2.05671	13.2303	30hpi_peak_1325a
Pf3D7_05_v3	374237	375550	1314	375127	149.38	22.5383	2.50635	19.8353	30hpi_peak_1325b
Pf3D7_05_v3	381329	382048	720	381549	144.21	15.9578	2.13544	14.1145	30hpi_peak_1326a
Pf3D7_05_v3	381329	382048	720	381962	89.05	4.53498	1.55803	3.62993	30hpi_peak_1326b
Pf3D7_05_v3	384695	385327	633	384917	162.02	18.496	2.17361	16.3673	30hpi_peak_1327
Pf3D7_05_v3	385706	386197	492	386005	122.38	10.8215	1.92777	9.43769	30hpi_peak_1328
Pf3D7_05_v3	391602	392036	435	391811	157.42	8.95415	1.66763	7.71673	30hpi_peak_1329
Pf3D7_05_v3	393187	393535	349	393362	136.74	21.2826	2.55076	18.7769	30hpi_peak_1330
Pf3D7_05_v3	396178	396498	321	396278	110.89	5.6935	1.59838	4.7007	30hpi_peak_1331
Pf3D7_05_v3	397720	397953	234	397832	94.8	6.53636	1.74181	5.48088	30hpi_peak_1332
Pf3D7_05_v3	398705	398995	291	398852	113.76	8.30161	1.79311	7.1133	30hpi_peak_1333
Pf3D7_05_v3	403813	404158	346	403984	114.33	8.93988	1.8307	7.70327	30hpi_peak_1334
Pf3D7_05_v3	404651	404988	338	404707	75.27	3.72717	1.53143	2.88657	30hpi_peak_1335a
Pf3D7_05_v3	404651	404988	338	404959	89.63	5.63377	1.67831	4.6446	30hpi_peak_1335b
Pf3D7_05_v3	405231	405671	441	405453	114.33	9.72415	1.89072	8.42708	30hpi_peak_1336
Pf3D7_05_v3	406008	406431	424	406255	93.08	7.34516	1.80915	6.22829	30hpi_peak_1337
Pf3D7_05_v3	410365	410881	517	410578	94.8	5.2844	1.62372	4.32244	30hpi_peak_1338
Pf3D7_05_v3	411916	412398	483	412206	114.33	9.32537	1.86022	8.05929	30hpi_peak_1339
Pf3D7_05_v3	412456	412680	225	412581	95.95	3.71987	1.46892	2.88005	30hpi_peak_1340
Pf3D7_05_v3	413287	413525	239	413400	107.44	7.7977	1.77769	6.64697	30hpi_peak_1341
Pf3D7_05_v3	414560	414830	271	414685	117.21	9.38599	1.84698	8.11491	30hpi_peak_1342
Pf3D7_05_v3	416339	416571	233	416451	136.17	12.8864	1.98792	11.3343	30hpi_peak_1343
Pf3D7_05_v3	419029	419367	339	419148	102.84	3.27056	1.40328	2.46718	30hpi_peak_1344
Pf3D7_05_v3	427067	427322	256	427188	117.78	11.0394	1.97969	9.63895	30hpi_peak_1345
Pf3D7_05_v3	430069	430278	210	430177	123.53	8.78307	1.77895	7.55758	30hpi_peak_1346
Pf3D7_05_v3	439130	439701	572	439513	149.38	16.1243	2.11804	14.2635	30hpi_peak_1347
Pf3D7_05_v3	440829	441304	476	441031	140.76	12.3595	1.94196	10.8516	30hpi_peak_1348
Pf3D7_05_v3	446490	446730	241	446595	101.12	6.94911	1.73084	5.8614	30hpi_peak_1349
Pf3D7_05_v3	462912	463142	231	463015	130.42	7.86406	1.68489	6.70859	30hpi_peak_1350
Pf3D7_05_v3	467626	468089	464	467899	140.76	8.35888	1.68765	7.16618	30hpi_peak_1351
Pf3D7_05_v3	472296	472591	296	472424	124.1	15.3685	2.23395	13.5824	30hpi_peak_1352
Pf3D7_05_v3	475597	475807	211	475710	96.52	7.05118	1.77315	5.95535	30hpi_peak_1353
Pf3D7_05_v3	487497	487933	437	487709	124.68	8.34769	1.74549	7.15638	30hpi_peak_1354
Pf3D7_05_v3	490750	491026	277	490877	118.36	7.52397	1.70508	6.39449	30hpi_peak_1355
Pf3D7_05_v3	491548	491762	215	491648	101.12	6.29722	1.67409	5.25783	30hpi_peak_1356
Pf3D7_05_v3	492477	492689	213	492573	108.59	9.62249	1.9226	8.33291	30hpi_peak_1357
Pf3D7_05_v3	492977	493184	208	493076	81.01	3.87599	1.51871	3.02353	30hpi_peak_1358
Pf3D7_05_v3	495949	496203	255	496056	115.48	9.60842	1.87876	8.32092	30hpi_peak_1359
Pf3D7_05_v3	503341	503899	559	503445	98.82	4.72353	1.55485	3.80373	30hpi_peak_1360a
Pf3D7_05_v3	503341	503899	559	503762	137.89	10.6974	1.85187	9.32379	30hpi_peak_1360b
Pf3D7_05_v3	503976	504260	285	504150	127.55	11.0402	1.91863	9.63933	30hpi_peak_1361
Pf3D7_05_v3	508674	508966	293	508827	100.54	9.3617	1.95279	8.09332	30hpi_peak_1362
Pf3D7_05_v3	509070	509754	685	509389	139.61	14.2987	2.06785	12.616	30hpi_peak_1363
Pf3D7_05_v3	511426	511668	243	511639	99.97	3.17175	1.40237	2.37604	30hpi_peak_1364
Pf3D7_05_v3	513329	513667	339	513429	105.14	4.91793	1.53828	3.98376	30hpi_peak_1365
Pf3D7_05_v3	521119	521456	338	521316	117.21	13.6498	2.16496	12.0275	30hpi_peak_1366
Pf3D7_05_v3	521535	521955	421	521823	135.59	4.97147	1.46873	4.03313	30hpi_peak_1367
Pf3D7_05_v3	530067	530349	283	530241	114.91	8.20708	1.78321	7.02595	30hpi_peak_1368
Pf3D7_05_v3	533499	533786	288	533667	111.46	7.78138	1.75721	6.63194	30hpi_peak_1369
Pf3D7_05_v3	545775	546062	288	545909	113.18	6.95789	1.67919	5.86933	30hpi_peak_1370
Pf3D7_05_v3	550858	551058	201	550962	94.22	5.8845	1.67061	4.87656	30hpi_peak_1371
Pf3D7_05_v3	552296	552551	256	552413	102.84	11.4081	2.11925	9.97908	30hpi_peak_1372
Pf3D7_05_v3	552765	553373	609	553020	134.44	13.6359	2.05216	12.0151	30hpi_peak_1373
Pf3D7_05_v3	555478	555815	338	555690	117.21	10.6053	1.93781	9.23827	30hpi_peak_1374
Pf3D7_05_v3	557154	557405	252	557256	114.33	6.28663	1.62442	5.24944	30hpi_peak_1375
Pf3D7_05_v3	561378	561687	310	561524	108.01	11.9156	2.09642	10.4451	30hpi_peak_1376
Pf3D7_05_v3	565731	566193	463	565923	115.48	4.24062	1.45604	3.35849	30hpi_peak_1377
Pf3D7_05_v3	566781	567232	452	567016	127.55	23.8215	2.83146	20.9008	30hpi_peak_1378
Pf3D7_05_v3	567715	567953	239	567850	95.95	6.4512	1.73122	5.40258	30hpi_peak_1379
Pf3D7_05_v3	569205	569925	721	569675	156.28	22.7135	2.45743	19.978	30hpi_peak_1380
Pf3D7_05_v3	574969	575646	678	575241	152.25	11.7742	1.84643	10.3138	30hpi_peak_1381
Pf3D7_05_v3	575865	576238	374	576021	113.76	7.60659	1.73878	6.47097	30hpi_peak_1382
Pf3D7_05_v3	576704	577319	616	576918	116.06	13.0974	2.12832	11.5271	30hpi_peak_1383
Pf3D7_05_v3	582474	582803	330	582655	120.08	11.9744	2.01799	10.4968	30hpi_peak_1384
Pf3D7_05_v3	583613	583916	304	583762	107.44	12.6046	2.16879	11.0748	30hpi_peak_1385
Pf3D7_05_v3	585386	585914	529	585747	124.1	8.69096	1.76199	7.47386	30hpi_peak_1386
Pf3D7_05_v3	588129	588333	205	588221	101.69	4.37717	1.51021	3.48499	30hpi_peak_1387
Pf3D7_05_v3	589192	589444	253	589298	119.5	8.80594	1.79858	7.57979	30hpi_peak_1388
Pf3D7_05_v3	589901	590143	243	590021	89.05	5.3266	1.63735	4.36083	30hpi_peak_1389
Pf3D7_05_v3	592163	592509	347	592351	152.83	33.1408	3.16519	28.5729	30hpi_peak_1390
Pf3D7_05_v3	593902	594146	245	593994	114.91	10.1367	1.93181	8.80614	30hpi_peak_1391
Pf3D7_05_v3	598274	598551	278	598408	119.5	19.7824	2.61967	17.4865	30hpi_peak_1392
Pf3D7_05_v3	600993	601871	879	601163	106.86	6.54674	1.68539	5.48928	30hpi_peak_1393a
Pf3D7_05_v3	600993	601871	879	601761	110.31	5.42461	1.56778	4.45232	30hpi_peak_1393b
Pf3D7_05_v3	607500	608200	701	607860	97.67	10.2444	2.05567	8.9063	30hpi_peak_1394
Pf3D7_05_v3	611639	612014	376	611789	117.21	3.38926	1.3745	2.57516	30hpi_peak_1395
Pf3D7_05_v3	619649	619995	347	619751	125.25	10.8693	1.91288	9.48166	30hpi_peak_1396
Pf3D7_05_v3	620833	621185	353	621006	102.27	9.97592	1.98593	8.65879	30hpi_peak_1397
Pf3D7_05_v3	621391	621800	410	621574	119.5	7.44526	1.69725	6.32185	30hpi_peak_1398
Pf3D7_05_v3	622081	622626	546	622267	128.7	16.839	2.31603	14.8993	30hpi_peak_1399
Pf3D7_05_v3	623024	623336	313	623178	133.87	5.05174	1.48207	4.10752	30hpi_peak_1400
Pf3D7_05_v3	630175	630474	300	630285	103.99	5.56553	1.61526	4.58151	30hpi_peak_1401
Pf3D7_05_v3	632997	633254	258	633121	110.31	7.19344	1.71249	6.08925	30hpi_peak_1402
Pf3D7_05_v3	634198	634741	544	634451	150.53	11.6053	1.84793	10.1592	30hpi_peak_1403
Pf3D7_05_v3	634883	635422	540	635247	130.42	9.19109	1.77596	7.93492	30hpi_peak_1404
Pf3D7_05_v3	638423	638834	412	638689	110.89	9.38215	1.89638	8.1118	30hpi_peak_1405
Pf3D7_05_v3	642799	643154	356	642964	124.1	16.5226	2.31669	14.6165	30hpi_peak_1406
Pf3D7_05_v3	643433	643632	200	643541	68.37	3.03432	1.47597	2.24974	30hpi_peak_1407
Pf3D7_05_v3	648137	648481	345	648340	106.29	9.87717	1.95073	8.56847	30hpi_peak_1408
Pf3D7_05_v3	649834	650398	565	650000	149.96	29.452	2.95991	25.5031	30hpi_peak_1409
Pf3D7_05_v3	651235	651600	366	651424	115.48	7.44054	1.71298	6.31758	30hpi_peak_1410
Pf3D7_05_v3	653969	655314	1346	654169	147.08	19.2285	2.31379	17.0061	30hpi_peak_1411a
Pf3D7_05_v3	653969	655314	1346	654939	135.59	12.145	1.95131	10.6539	30hpi_peak_1411b
Pf3D7_05_v3	653969	655314	1346	655103	132.14	10.0857	1.8239	8.7601	30hpi_peak_1411c
Pf3D7_05_v3	658458	658684	227	658570	120.08	8.35789	1.75477	7.16524	30hpi_peak_1412
Pf3D7_05_v3	664347	664637	291	664523	97.1	7.31505	1.78359	6.19989	30hpi_peak_1413
Pf3D7_05_v3	665273	665517	245	665389	118.93	7.52397	1.71329	6.39449	30hpi_peak_1414
Pf3D7_05_v3	666557	666863	307	666664	87.33	7.21498	1.84022	6.10784	30hpi_peak_1415
Pf3D7_05_v3	668739	669026	288	668874	102.27	13.0142	2.24497	11.4489	30hpi_peak_1416
Pf3D7_05_v3	674472	674728	257	674600	97.67	9.77442	2.01372	8.47374	30hpi_peak_1417
Pf3D7_05_v3	675854	676163	310	676147	98.82	3.60536	1.44668	2.77382	30hpi_peak_1418
Pf3D7_05_v3	679594	680127	534	679936	127.55	14.2772	2.14247	12.599	30hpi_peak_1419
Pf3D7_05_v3	680428	680949	522	680783	108.59	11.4235	2.06771	9.99152	30hpi_peak_1420
Pf3D7_05_v3	684665	685532	868	684819	126.4	19.2107	2.49802	16.9912	30hpi_peak_1421a
Pf3D7_05_v3	684665	685532	868	685345	112.04	9.15497	1.85304	7.90138	30hpi_peak_1421b
Pf3D7_05_v3	686834	687062	229	686954	96.52	6.36856	1.71093	5.32512	30hpi_peak_1422
Pf3D7_05_v3	687597	688070	474	687847	105.72	6.31135	1.66743	5.27067	30hpi_peak_1423
Pf3D7_05_v3	688415	689304	890	688585	106.86	5.65962	1.60992	4.66875	30hpi_peak_1424a
Pf3D7_05_v3	688415	689304	890	688706	105.72	5.44384	1.59277	4.47055	30hpi_peak_1424b
Pf3D7_05_v3	688415	689304	890	689154	141.34	14.4684	2.06286	12.7694	30hpi_peak_1424c
Pf3D7_05_v3	695327	696342	1016	695468	109.74	10.3536	1.97746	9.00709	30hpi_peak_1425a
Pf3D7_05_v3	695327	696342	1016	695929	121.23	6.69368	1.62971	5.62581	30hpi_peak_1425b
Pf3D7_05_v3	697471	697688	218	697576	95.37	7.89972	1.85335	6.74146	30hpi_peak_1426
Pf3D7_05_v3	698483	698752	270	698614	124.1	10.9926	1.92463	9.59542	30hpi_peak_1427
Pf3D7_05_v3	700110	700426	317	700275	124.68	13.7699	2.1301	12.1401	30hpi_peak_1428
Pf3D7_05_v3	704062	704507	446	704324	133.29	14.7804	2.13165	13.0546	30hpi_peak_1429
Pf3D7_05_v3	704759	705258	500	704969	112.61	7.69285	1.74785	6.54923	30hpi_peak_1430
Pf3D7_05_v3	712741	713552	812	712982	154.55	25.3369	2.63647	22.1327	30hpi_peak_1431
Pf3D7_05_v3	715759	716227	469	716052	110.89	6.56107	1.66995	5.50293	30hpi_peak_1432
Pf3D7_05_v3	719705	719927	223	719793	97.1	3.64253	1.44261	2.80774	30hpi_peak_1433
Pf3D7_05_v3	720957	721241	285	721102	101.12	5.98968	1.64709	4.97363	30hpi_peak_1434
Pf3D7_05_v3	721511	721967	457	721661	89.63	4.75126	1.58997	3.8294	30hpi_peak_1435a
Pf3D7_05_v3	721511	721967	457	721815	96.52	3.68071	1.45557	2.84332	30hpi_peak_1435b
Pf3D7_05_v3	722057	722632	576	722402	125.82	8.26244	1.73732	7.07733	30hpi_peak_1436
Pf3D7_05_v3	724679	725045	367	724879	131.57	8.75716	1.74434	7.53402	30hpi_peak_1437
Pf3D7_05_v3	725249	725741	493	725445	149.96	13.34	1.96046	11.7453	30hpi_peak_1438
Pf3D7_05_v3	731361	731718	358	731516	119.5	7.76887	1.7215	6.6205	30hpi_peak_1439
Pf3D7_05_v3	732560	733128	569	732689	105.14	6.94619	1.71195	5.85947	30hpi_peak_1440
Pf3D7_05_v3	733511	734635	1125	733697	107.44	10.632	2.00814	9.26328	30hpi_peak_1441a
Pf3D7_05_v3	733511	734635	1125	734107	132.14	14.9538	2.14749	13.2099	30hpi_peak_1441b
Pf3D7_05_v3	733511	734635	1125	734469	129.85	16.6263	2.29555	14.7094	30hpi_peak_1441c
Pf3D7_05_v3	736382	737316	935	736673	134.44	15.6458	2.18456	13.8325	30hpi_peak_1442a
Pf3D7_05_v3	736382	737316	935	737117	95.37	4.67748	1.55442	3.76205	30hpi_peak_1442b
Pf3D7_05_v3	743321	743541	221	743412	83.31	3.10283	1.42896	2.31257	30hpi_peak_1443
Pf3D7_05_v3	743589	745023	1435	743859	134.44	12.7156	1.99181	11.1779	30hpi_peak_1444a
Pf3D7_05_v3	743589	745023	1435	744167	120.65	11.5187	1.99433	10.0788	30hpi_peak_1444b
Pf3D7_05_v3	743589	745023	1435	744510	133.29	12.8553	2.00438	11.3046	30hpi_peak_1444c
Pf3D7_05_v3	743589	745023	1435	744854	122.38	9.24192	1.81437	7.98179	30hpi_peak_1444d
Pf3D7_05_v3	745083	745347	265	745227	122.95	8.52438	1.77074	7.31984	30hpi_peak_1445
Pf3D7_05_v3	746095	746463	369	746301	97.67	5.09817	1.59149	4.15038	30hpi_peak_1446
Pf3D7_05_v3	747842	748222	381	748020	98.82	10.6697	2.08831	9.29827	30hpi_peak_1447
Pf3D7_05_v3	748281	748704	424	748532	135.02	20.0608	2.46408	17.7254	30hpi_peak_1448
Pf3D7_05_v3	748869	749165	297	749038	138.46	12.6168	1.96429	11.0855	30hpi_peak_1449
Pf3D7_05_v3	749323	749616	294	749468	131	15.3145	2.19993	13.5334	30hpi_peak_1450
Pf3D7_05_v3	754328	754677	350	754425	101.12	9.66674	1.96383	8.37404	30hpi_peak_1451
Pf3D7_05_v3	755707	756064	358	755911	82.16	5.87524	1.73249	4.86837	30hpi_peak_1452
Pf3D7_05_v3	757178	757529	352	757411	108.01	8.06153	1.78711	6.89064	30hpi_peak_1453
Pf3D7_05_v3	758543	758903	361	758752	132.14	10.8577	1.87528	9.4716	30hpi_peak_1454
Pf3D7_05_v3	759902	760294	393	760066	121.23	10.1203	1.88044	8.79168	30hpi_peak_1455
Pf3D7_05_v3	763545	765097	1553	763811	121.8	14.8454	2.23278	13.1106	30hpi_peak_1456a
Pf3D7_05_v3	763545	765097	1553	764145	128.12	16.2581	2.26531	14.3819	30hpi_peak_1456b
Pf3D7_05_v3	763545	765097	1553	764557	138.46	23.5839	2.68201	20.7038	30hpi_peak_1456c
Pf3D7_05_v3	763545	765097	1553	764881	129.85	22.6578	2.72597	19.9405	30hpi_peak_1456d
Pf3D7_05_v3	765215	765513	299	765381	113.76	14.7643	2.29519	13.0413	30hpi_peak_1457
Pf3D7_05_v3	769327	770034	708	769673	133.87	18.1316	2.36611	16.0445	30hpi_peak_1458
Pf3D7_05_v3	770683	770910	228	770791	103.42	4.52309	1.5133	3.61945	30hpi_peak_1459
Pf3D7_05_v3	771105	771554	450	771412	107.44	14.889	2.35738	13.1515	30hpi_peak_1460
Pf3D7_05_v3	772676	773173	498	772973	122.38	13.1006	2.09114	11.5291	30hpi_peak_1461
Pf3D7_05_v3	774638	774843	206	774725	110.31	4.21928	1.46463	3.3393	30hpi_peak_1462
Pf3D7_05_v3	775252	775654	403	775428	108.01	10.4907	1.98207	9.13201	30hpi_peak_1463
Pf3D7_05_v3	776567	776769	203	776664	99.97	3.36615	1.42212	2.55466	30hpi_peak_1464
Pf3D7_05_v3	776959	777161	203	777065	107.44	5.32827	1.57159	4.36234	30hpi_peak_1465
Pf3D7_05_v3	777407	777934	528	777602	128.12	10.9198	1.89887	9.52802	30hpi_peak_1466
[truncated: 7,025 more rows]

## Sheet: SuppTable5
# This file is generated by MACS version 2.1.1.20160309
# Command line: callpeak -t HA_control_CHIP.bam -c HA_control_input.bam --format BAM --name HA_control --gsize 23000000 --pvalue 1e-3 --call-summits --nomodel --bw 100
# ARGUMENTS LIST:
# name = HA_control
# format = BAM
# ChIP-seq file = ['HA_control_CHIP.bam']
# control file = ['HA_control_input.bam']
# effective genome size = 2.30e+07
# band width = 100
# model fold = [5, 50]
# pvalue cutoff = 1.00e-03
# qvalue will not be calculated and reported as -1 in the final output.
# Larger dataset will be scaled towards smaller dataset.
# Range for calculating regional lambda is: 1000 bps and 10000 bps
# Broad region calling is off
# Paired-End mode is off
# Searching for subpeak summits is on
# tag size is determined as 42 bps
# total tags in treatment: 2006351
# tags after filtering in treatment: 1912046
# maximum duplicate tags at the same position in treatment = 1
# Redundant rate in treatment: 0.05
# total tags in control: 3797206
# tags after filtering in control: 3575553
# maximum duplicate tags at the same position in control = 1
# Redundant rate in control: 0.06
# d = 200			332.171
chr	start	end	length	abs_summit	pileup	-LOG10(pvalue)	fold_enrichment	-LOG10(qvalue)	name
Pf3D7_01_v3	406675	406902	228	406770	39	5.46979	2.14513	1.86757	HA_control_peak_1
Pf3D7_02_v3	534454	534820	367	534552	32	3.15694	1.76973	0.58659	HA_control_peak_2a
Pf3D7_02_v3	534454	534820	367	534652	34	3.91311	1.91096	0.87222	HA_control_peak_2b
Pf3D7_02_v3	838437	838888	452	838746	58	11.8929	2.80954	7.85633	HA_control_peak_3
Pf3D7_03_v3	135060	135400	341	135224	84	25.2534	3.88919	20.6714	HA_control_peak_4
Pf3D7_03_v3	284457	284681	225	284576	40	5.53467	2.13746	1.9233	HA_control_peak_5
Pf3D7_03_v3	490875	491095	221	490997	42	5.98687	2.18448	2.30996	HA_control_peak_6
Pf3D7_04_v3	338170	338401	232	338280	57	9.17168	2.41722	5.27097	HA_control_peak_7
Pf3D7_04_v3	792034	792252	219	792142	35	3.05559	1.70561	0.54314	HA_control_peak_8
Pf3D7_04_v3	1098906	1099127	222	1099012	50	10.177	2.74923	6.22655	HA_control_peak_9
Pf3D7_05_v3	95143	95382	240	95284	37	3.98335	1.87643	0.9101	HA_control_peak_10
Pf3D7_06_v3	576817	577049	233	576949	43	6.03155	2.17271	2.35089	HA_control_peak_11
Pf3D7_06_v3	994217	994626	410	994414	80	29.0011	4.59536	24.2126	HA_control_peak_12
Pf3D7_07_v3	99791	100031	241	99940	44	5.24246	2.00981	1.69861	HA_control_peak_13
Pf3D7_08_v3	411170	411419	250	411261	36	4.30727	1.96174	1.07184	HA_control_peak_14
Pf3D7_08_v3	1373694	1374239	546	1373999	120	26.1271	3.10514	21.5015	HA_control_peak_15
Pf3D7_09_v3	274168	274444	277	274287	49	10.4944	2.83664	6.52391	HA_control_peak_16
Pf3D7_09_v3	274508	274784	277	274682	52	11.991	3.00684	7.94909	HA_control_peak_17
Pf3D7_09_v3	1201953	1202269	317	1202111	53	10.7741	2.76584	6.79146	HA_control_peak_18
Pf3D7_10_v3	1101301	1101522	222	1101406	46	8.28697	2.52052	4.4317	HA_control_peak_19
Pf3D7_11_v3	122626	122917	292	122778	54	12.7566	3.07292	8.66845	HA_control_peak_20
Pf3D7_11_v3	1165168	1165377	210	1165309	37	5.18251	2.1282	1.65161	HA_control_peak_21
Pf3D7_11_v3	1412750	1412956	207	1412916	42	4.35155	1.87568	1.10164	HA_control_peak_22
Pf3D7_12_v3	191864	192168	305	191978	35	4.59019	2.04238	1.23343	HA_control_peak_23
Pf3D7_12_v3	205687	206067	381	205891	79	27.8475	4.46704	23.127	HA_control_peak_24
Pf3D7_12_v3	903492	903883	392	903674	107	47.5493	5.85905	40.531	HA_control_peak_25
Pf3D7_12_v3	904183	905092	910	904375	108	44.4309	5.3824	38.8358	HA_control_peak_26a
Pf3D7_12_v3	904183	905092	910	904879	57	13.05	3.02372	8.94766	HA_control_peak_26b
Pf3D7_13_v3	108900	109157	258	109044	35	3.93226	1.89796	0.88611	HA_control_peak_27
Pf3D7_13_v3	1393454	1393670	217	1393631	35	4.10159	1.93505	0.97987	HA_control_peak_28
Pf3D7_13_v3	1633443	1633758	316	1633728	63	6.3445	1.93439	2.62814	HA_control_peak_29
Pf3D7_13_v3	2720198	2720705	508	2720475	63	18.0654	3.6309	13.7632	HA_control_peak_30
Pf3D7_13_v3	2811639	2811943	305	2811775	39	6.07899	2.26931	2.38716	HA_control_peak_31
Pf3D7_14_v3	704509	704744	236	704635	42	5.21068	2.03726	1.67532	HA_control_peak_32
Pf3D7_14_v3	3005083	3005374	292	3005174	44	7.43486	2.41327	3.63511	HA_control_peak_33

## Sheet: SuppTable10
Computed GO Components			Computed GO Functions			Computed GO Processes			Curated GO Components			Curated GO Functions			Curated GO Processes
N/A	897		N/A	883		N/A	1138		N/A	622		N/A	1033		N/A	994
integral component of membrane	416		ATP binding	198		protein phosphorylation	43		nucleus	305		protein binding	94		antigenic variation	62
membrane	177		protein binding	96		obsolete pathogenesis	42		cytoplasm	151		RNA binding	54		modulation by symbiont of host erythrocyte aggregation	59
cytoplasm	163		metal ion binding	56		proteolysis	24		mitochondrion	112		cell adhesion molecule binding	30		cytoadherence to microvasculature, mediated by symbiont protein	55
nucleus	97		nucleic acid binding	56		translation	22		Maurer's cleft	99		ATP binding	25		entry into host	52
extracellular region	21		DNA binding	54		oxidation-reduction process	19		apicoplast	97		protein serine/threonine kinase activity	21		cell-cell adhesion	35
plasma membrane	20		RNA binding	44		regulation of transcription, DNA-templated	19		integral component of membrane	74		ATP hydrolysis activity	20		response to xenobiotic stimulus	34
intracellular	13		nucleotide binding	43		microtubule-based movement	17		cytosol	69		host cell surface receptor binding	20		protein phosphorylation	31
microtubule	12		catalytic activity	43		transmembrane transport	14		host cell plasma membrane	69		mRNA binding	19		microtubule-based movement	19
ribosome	12		protein kinase activity	42		DNA repair	13		membrane	56		RNA helicase activity	17		intracellular signal transduction	16
dynein complex	10		zinc ion binding	42		protein transport	13		cell surface	49		DNA binding	15		intracellular protein transport	14
mitochondrion	10		host cell surface receptor binding	40		rRNA processing	12		symbiont-containing vacuole	48		structural constituent of ribosome	13		proteolysis	14
cytosol	8		hydrolase activity	31		vesicle-mediated transport	10		plasma membrane	37		host cell surface binding	11		protein folding	13
mitochondrial inner membrane	8		GTP binding	25		methylation	10		host cell	35		protein kinase activity	11		mRNA splicing, via spliceosome	11
cytoskeleton	8		calcium ion binding	17		intracellular protein transport	9		nucleolus	34		zinc ion binding	10		exit from host cell	10
myosin complex	5		methyltransferase activity	16		transcription, DNA-templated	9		infected host cell surface knob	31		protein-containing complex binding	10		cell motility	9
endoplasmic reticulum membrane	5		ATP hydrolysis activity	16		mRNA processing	9		apical part of cell	30		unfolded protein binding	9		signal transduction	9
endoplasmic reticulum	4		transferase activity	15		translational initiation	8		endoplasmic reticulum	30		microtubule binding	9		translation	8
small-subunit processome	3		oxidoreductase activity	14		transport	8		extracellular vesicle	28		microtubule motor activity	9		mitotic cell cycle	8
dynactin complex	3		translation initiation factor activity	14		tRNA processing	7		inner membrane pellicle complex	28		ATP-dependent activity, acting on DNA	8		regulation of transcription, DNA-templated	8
cell surface	3		microtubule motor activity	14		ubiquitin-dependent protein catabolic process	7		rhoptry	25		GTP binding	8		heme biosynthetic process	7
nucleolus	3		structural constituent of ribosome	13		cell redox homeostasis	7		host cell cytoplasm	17		dynein light intermediate chain binding	8		ubiquitin-dependent ERAD pathway	7
Golgi apparatus	2		GTPase activity	12		tRNA aminoacylation for protein translation	7		symbiont-containing vacuole membrane	16		chromatin binding	8		fatty acid biosynthetic process	7
eukaryotic translation initiation factor 3 complex	2		helicase activity	12		intracellular signal transduction	7		food vacuole	15		actin binding	8		proteolysis involved in cellular protein catabolic process	7
membrane coat	2		microtubule binding	12		DNA replication	7		Golgi apparatus	13		dynein intermediate chain binding	7		ubiquitin-dependent protein catabolic process	7
voltage-gated potassium channel complex	2		serine-type endopeptidase activity	10		cyclic nucleotide biosynthetic process	6		microneme	13		GTPase activity	7		protein dephosphorylation	7
host cell plasma membrane	2		protein serine/threonine kinase activity	10		protein folding	6		vesicle	12		actin filament binding	7		ribosomal large subunit biogenesis	6
host cell nucleus	2		acyltransferase activity	9		fatty acid biosynthetic process	6		host cell surface	11		cysteine-type endopeptidase activity	7		RNA splicing	6
eukaryotic 48S preinitiation complex	2		cytoskeletal motor activity	9		RNA processing	6		centrosome	11		minus-end-directed microtubule motor activity	7		modulation by symbiont of host process	6
preribosome, small subunit precursor	2		DNA-directed 5'-3' RNA polymerase activity	9		carbohydrate metabolic process	5		osmiophilic body	11		heparin binding	7		microtubule cytoskeleton organization	6
glycerol-3-phosphate dehydrogenase complex	2		cysteine-type peptidase activity	8		nucleobase-containing compound metabolic process	5		small-subunit processome	10		ubiquitin protein ligase activity	6		transcription by RNA polymerase II	6
CCR4-NOT core complex	2		magnesium ion binding	8		cellular protein modification process	5		rhoptry neck	10		calcium ion binding	6		endoplasmic reticulum to Golgi vesicle-mediated transport	6
anchored component of membrane	2		DNA-binding transcription factor activity	8		RNA modification	5		anchored component of plasma membrane	10		protein serine/threonine phosphatase activity	6		response to drug	6
eukaryotic 43S preinitiation complex	2		structural molecule activity	7		ribosome biogenesis	5		crystalloid	10		lipase activity	6		vesicle-mediated transport	6
acetyl-CoA carboxylase complex	2		actin binding	7		signal transduction	5		cell periphery	10		sequence-specific DNA binding	6		iron-sulfur cluster assembly	6
GPI-anchor transamidase complex	2		peptidase activity	7		tRNA modification	5		host cell periphery	10		ATPase-coupled transmembrane transporter activity	6		actin filament organization	6
vacuolar membrane	2		minus-end-directed microtubule motor activity	7		cell division	5		extracellular space	10		helicase activity	6		peptidyl-serine phosphorylation	6
EKC/KEOPS complex	2		iron-sulfur cluster binding	7		pseudouridine synthesis	5		microtubule	9		4 iron, 4 sulfur cluster binding	6		oxidation-reduction process	5
epsilon DNA polymerase complex	2		aminoacyl-tRNA ligase activity	7		glycolytic process	5		host cell membrane	9		DNA helicase activity	6		RNA metabolic process	5
large ribosomal subunit	2		RNA helicase activity	6		tetrapyrrole biosynthetic process	5		endoplasmic reticulum membrane	9		translation initiation factor activity	6		glycolytic process	5
chromosome	2		endonuclease activity	6		protein dephosphorylation	5		dynein complex	8		histone binding	6		vesicle fusion	5
vacuole	2		phosphatase activity	6		nucleotide-excision repair	5		mitochondrial inner membrane	8		DNA-directed 5'-3' RNA polymerase activity	5		RNA catabolic process	5
cilium	2		nucleotidyltransferase activity	6		biosynthetic process	4		catalytic step 2 spliceosome	8		pseudouridine synthase activity	5		ribosome biogenesis	5
collagen trimer	2		DNA helicase activity	6		mismatch repair	4		protein-containing complex	8		calmodulin binding	5		mitotic sister chromatid segregation	5
symbiont-containing vacuole	2		unfolded protein binding	5		protoporphyrinogen IX biosynthetic process	4		preribosome, large subunit precursor	8		cysteine-type peptidase activity	5		regulation of immune response	5
motile cilium	1		pseudouridine synthase activity	5		potassium ion transport	4		apical complex	8		SNAP receptor activity	5		ribosomal large subunit assembly	5
MCM complex	1		electron transfer activity	5		metal ion transport	4		kinesin complex	7		hydrolase activity	5		fatty acid metabolic process	5
spindle	1		DNA-directed DNA polymerase activity	5		protein peptidyl-prolyl isomerization	4		basal part of cell	7		cytoskeletal motor activity	5		protein import into nucleus	5
EMC complex	1		4 iron, 4 sulfur cluster binding	5		phosphate ion transport	4		nuclear periphery	7		dynein heavy chain binding	5		rRNA processing	5
endoplasmic reticulum lumen	1		phosphoprotein phosphatase activity	5		metabolic process	4		host cell cytosol	7		3'-5'-exoribonuclease activity	5		RNA splicing, via transesterification reactions	5
outer membrane	1		metal ion transmembrane transporter activity	4		transcription by RNA polymerase III	3		mitochondrial matrix	7		microfilament motor activity	4		transcription, DNA-templated	5
chaperonin-containing T-complex	1		phosphoric diester hydrolase activity	4		lipid biosynthetic process	3		lysosome	6		actin-dependent ATPase activity	4		protein ubiquitination	5
endosome membrane	1		protein serine/threonine phosphatase activity	4		lipid metabolic process	3		ribonucleoprotein complex	6		catalytic activity	4		ceramide biosynthetic process	5
zeta DNA polymerase complex	1		peptidyl-prolyl cis-trans isomerase activity	4		lipid A biosynthetic process	3		integral component of plasma membrane	6		oxidoreductase activity	4		microtubule-based process	5
nucleolar ribonuclease P complex	1		ligase activity	4		lipid catabolic process	3		axoneme	6		calcium-dependent protein serine/threonine kinase activity	4		protein polyubiquitination	4
NELF complex	1		iron ion binding	4		mRNA splicing, via spliceosome	3		spliceosomal complex	6		obsolete protein transporter activity	4		DNA-dependent DNA replication	4
ribonuclease H2 complex	1		3',5'-cyclic-nucleotide phosphodiesterase activity	4		cysteinyl-tRNA aminoacylation	3		actin cytoskeleton	6		peptidyl-prolyl cis-trans isomerase activity	4		proteasome-mediated ubiquitin-dependent protein catabolic process	4
proteasome complex	1		aminopeptidase activity	4		DNA topological change	3		endomembrane system	5		DNA-directed DNA polymerase activity	4		regulation of transcription by RNA polymerase II	4
cytoplasmic vesicle	1		transmembrane transporter activity	4		cytoadherence to microvasculature, mediated by symbiont protein	3		trans-Golgi network	5		thiol-dependent deubiquitinase	4		endocytosis	4
Ino80 complex	1		decanoate-CoA ligase activity	4		iron-sulfur cluster assembly	3		dynactin complex	5		peptidase activity	4		response to heat	4
mRNA cleavage and polyadenylation specificity factor complex	1		protein dimerization activity	4		DNA recombination	3		RNA polymerase I complex	5		5'-3' exonuclease activity	4		DNA repair	4
AP-2 adaptor complex	1		tRNA pseudouridine synthase activity	4		protein ubiquitination	3		precatalytic spliceosome	5		SNARE binding	4		nucleotide-excision repair	4
NatC complex	1		damaged DNA binding	4		RNA splicing	3		merozoite dense granule	5		transmembrane transporter activity	4		regulation of gene expression	4
gamma-tubulin ring complex	1		aspartic-type endopeptidase activity	4		RNA methylation	3		intracellular membrane-bounded organelle	5		DNA-binding transcription factor activity	4		vesicle transport along actin filament	4
mitochondrial outer membrane	1		hydrolase activity, acting on ester bonds	4		cell cycle	3		SNARE complex	5		dynein light chain binding	4		magnesium ion transport	4
mitochondrial ribosome	1		aminoacyl-tRNA editing activity	3		phospholipid transport	3		motile cilium	4		chaperone binding	4		immunoglobulin production	4
U4/U6 x U5 tri-snRNP complex	1		kinase activity	3		GPI anchor biosynthetic process	3		condensin complex	4		ubiquitin binding	4		peptidyl-diphthamide biosynthetic process from peptidyl-histidine	4
mediator complex	1		oxidoreductase activity, acting on the CH-OH group of donors, NAD or NADP as acceptor	3		protein localization	2		anchored component of external side of plasma membrane	4		damaged DNA binding	4		retrograde transport, endosome to Golgi	4
spindle pole	1		nuclease activity	3		response to heat	2		mRNA cleavage and polyadenylation specificity factor complex	4		aspartic-type endopeptidase activity	4		protein autophosphorylation	4
Golgi membrane	1		ATPase-coupled transmembrane transporter activity	3		glycerol-3-phosphate catabolic process	2		integral component of endoplasmic reticulum membrane	4		long-chain fatty acid-CoA ligase activity	4		mismatch repair	4
host cytoskeleton	1		palmitoyltransferase activity	3		small GTPase mediated signal transduction	2		endosome	4		structural constituent of cytoskeleton	4		tricarboxylic acid cycle	4
mitochondrial intermembrane space	1		pentosyltransferase activity	3		reciprocal meiotic recombination	2		90S preribosome	4		histone-lysine N-methyltransferase activity	4		intracellular transport	4
chromosome, telomeric region	1		flavin adenine dinucleotide binding	3		mitotic chromosome condensation	2		mitochondrial large ribosomal subunit	4		plus-end-directed microtubule motor activity	3		intracellular receptor signaling pathway	4
protein farnesyltransferase complex	1		cysteine-tRNA ligase activity	3		mRNA transport	2		early endosome	3		flap endonuclease activity	3		maturation of SSU-rRNA from tricistronic rRNA transcript (SSU-rRNA, 5.8S rRNA, LSU-rRNA)	4
proton-transporting ATP synthase complex, coupling factor F(o)	1		2 iron, 2 sulfur cluster binding	3		DNA-dependent DNA replication	2		myosin complex	3		ubiquitin-protein transferase activity	3		protein palmitoylation	3
phosphopyruvate hydratase complex	1		mismatched DNA binding	3		formation of cytoplasmic translation initiation complex	2		cytoplasmic microtubule	3		single-stranded DNA binding	3		mitotic spindle organization	3
intermediate filament	1		glycosyltransferase activity	3		protein import	2		axonemal dynein complex	3		ceramide cholinephosphotransferase activity	3		translational initiation	3
cell projection	1		ubiquitin-protein transferase activity	3		protein deubiquitination	2		small ribosomal subunit	3		sphingomyelin synthase activity	3		intra-Golgi vesicle-mediated transport	3
proton-transporting two-sector ATPase complex, proton-transporting domain	1		pyridoxal phosphate binding	3		DNA catabolic process	2		PTEX complex	3		translation elongation factor activity	3		translational elongation	3
cAMP-dependent protein kinase complex	1		cytidine deaminase activity	2		microtubule nucleation	2		exosome (RNase complex)	3		electron transfer activity	3		DNA topological change	3
mitochondrial respirasome	1		phosphatidyl phospholipase B activity	2		ribosomal small subunit biogenesis	2		Swr1 complex	3		double-stranded DNA binding	3		chromatin remodeling	3
transcription factor TFIIA complex	1		nucleobase-containing compound kinase activity	2		protein methylation	2		nucleoplasm	3		phosphatase activity	3		protein targeting to vacuole	3
mRNA cleavage factor complex	1		hydrolase activity, acting on acid anhydrides, in phosphorus-containing anhydrides	2		attachment of GPI anchor to protein	2		preribosome, small subunit precursor	3		magnesium-dependent protein serine/threonine phosphatase activity	3		protein peptidyl-prolyl isomerization	3
centrosome	1		copper ion binding	2		peptidyl-arginine methylation	2		cytoplasmic vesicle	3		magnesium ion transmembrane transporter activity	3		gene silencing	3
signal recognition particle, endoplasmic reticulum targeting	1		mRNA binding	2		tRNA methylation	2		Golgi membrane	3		iron ion binding	3		mRNA polyadenylation	3
spliceosomal complex	1		6-phosphofructokinase activity	2		tricarboxylic acid cycle	2		Prp19 complex	3		14-3-3 protein binding	3		cilium movement	3
mitochondrial intermembrane space protein transporter complex	1		protein-arginine N-methyltransferase activity	2		transcription initiation from RNA polymerase II promoter	2		cytoplasmic dynein complex	3		3',5'-cyclic-nucleotide phosphodiesterase activity	3		regulation of cell cycle process	3
nuclear origin of replication recognition complex	1		DNA topoisomerase type II (double strand cut, ATP-hydrolyzing) activity	2		DNA-templated transcription, initiation	2		perinuclear region of cytoplasm	3		endoribonuclease activity	3		peptidyl-L-cysteine S-palmitoylation	3
actin cytoskeleton	1		acyltransferase activity, transferring groups other than amino-acyl groups	2		tRNA threonylcarbamoyladenosine modification	2		transcription regulator complex	3		3',5'-cyclic-GMP phosphodiesterase activity	3		transmembrane transport	3
AP-3 adaptor complex	1		symporter activity	2		peptidyl-diphthamide biosynthetic process from peptidyl-histidine	2		P-body	3		2-oxoglutarate-dependent dioxygenase activity	3		protein targeting to membrane	3
cytoplasmic dynein complex	1		tRNA binding	2		cellular metabolic process	2		nuclear pore	3		identical protein binding	3		regulation of alternative mRNA splicing, via spliceosome	3
F-actin capping protein complex	1		translation elongation factor activity	2		terpenoid biosynthetic process	2		nuclear envelope	3		palmitoyltransferase activity	3		plastid organization	3
retromer complex	1		neurotransmitter:sodium symporter activity	2		protein glycosylation	2		cAMP-dependent protein kinase complex	3		5'-flap endonuclease activity	3		protein deubiquitination	3
microtubule organizing center	1		hydro-lyase activity	2		protein metabolic process	2		cytoskeleton	3		cysteine-tRNA ligase activity	3		pentose-phosphate shunt	3
Mon1-Ccz1 complex	1		acyltransferase, acyl groups converted into alkyl on transfer	2		chromosome organization	2		microtubule organizing center	3		nuclear export signal receptor activity	3		meiotic chromosome condensation	3
transcription factor TFIIH core complex	1		serine-type peptidase activity	2		mRNA polyadenylation	2		CCR4-NOT complex	3		protein-cysteine S-palmitoyltransferase activity	3		purine nucleotide metabolic process	3
mismatch repair complex	1		lyase activity	2		negative regulation of transcription, DNA-templated	2		symbiont-containing vacuolar space	3		serine-type endopeptidase activity	3		reciprocal meiotic recombination	3
gamma-tubulin complex	1		RNA methyltransferase activity	2		coenzyme A biosynthetic process	2		cilium	3		rRNA binding	3		posttranscriptional regulation of gene expression	3
ribonuclease MRP complex	1		extracellular matrix structural constituent	2		regulation of translation	2		integral component of Golgi membrane	3		calmodulin-dependent protein kinase activity	3		anaphase-promoting complex-dependent catabolic process	3
ubiquitin ligase complex	1		protein homodimerization activity	2		tRNA wobble uridine modification	2		anaphase-promoting complex	3		N-acyltransferase activity	2		endosomal transport	3
R2TP complex	1		thiol-dependent deubiquitinase	2		DNA metabolic process	2		RNA polymerase III complex	3		queuine tRNA-ribosyltransferase activity	2		response to unfolded protein	3
NuA4 histone acetyltransferase complex	1		triglyceride lipase activity	2		intracellular protein transmembrane transport	2		mitotic spindle	3		phosphatidylinositol binding	2		Golgi to vacuole transport	3
cis-Golgi network	1		SNAP receptor activity	2		base-excision repair	2		MCM complex	2		tubulin binding	2		maturation of 5.8S rRNA	3
anaphase-promoting complex	1		tRNA 4-demethylwyosine alpha-amino-alpha-carboxypropyltransferase activity	2		dolichol-linked oligosaccharide biosynthetic process	2		intrinsic component of mitochondrial inner membrane	2		protein phosphatase regulator activity	2		lipid metabolic process	3
Arp2/3 protein complex	1		DNA topoisomerase activity	2		microtubule-based process	2		mitochondrial intermembrane space	2		5'-3' DNA helicase activity	2		protein export from nucleus	3
sno(s)RNA-containing ribonucleoprotein complex	1		potassium ion binding	2		arginyl-tRNA aminoacylation	2		nuclear chromosome	2		ferrous iron transmembrane transporter activity	2		histone lysine methylation	3
signal recognition particle	1		ubiquitin protein ligase binding	2		transcription preinitiation complex assembly	2		spindle	2		phosphofructokinase activity	2		protein maturation	3
apicoplast	1		acetyl-CoA carboxylase activity	2		glycerol-3-phosphate metabolic process	2		protein serine/threonine phosphatase complex	2		6-phosphofructokinase activity	2		tRNA methylation	3
COPI vesicle coat	1		oxidoreductase activity, acting on the aldehyde or oxo group of donors, disulfide as acceptor	2		mRNA cis splicing, via spliceosome	2		eukaryotic translation initiation factor 3 complex	2		protein kinase binding	2		UDP-N-acetylglucosamine biosynthetic process	3
transcription factor TFIIIB complex	1		protein-disulfide reductase activity	2		cell adhesion	2		chromatin	2		tRNA methyltransferase activity	2		chaperone cofactor-dependent protein refolding	3
clathrin adaptor complex	1		oxidoreductase activity, acting on the CH-CH group of donors	2		isoprenoid biosynthetic process	2		exoneme	2		phospholipase activity	2		tRNA wobble uridine modification	3
nuclear cap binding complex	1		heat shock protein binding	2		chromosome condensation	2		U2-type spliceosomal complex	2		protein-arginine N-methyltransferase activity	2		vesicle docking	3
			ribonuclease activity	2		RNA catabolic process	2		microtubule associated complex	2		adenylate cyclase activity	2		maturation of LSU-rRNA	3
			3-oxoacyl-[acyl-carrier-protein] synthase activity	2		proton transmembrane transport	2		nuclear mitotic cohesin complex	2		DNA topoisomerase type II (double strand cut, ATP-hydrolyzing) activity	2		cell division	3
			diphthine-ammonia ligase activity	2		cellular response to DNA damage stimulus	2		endoplasmic reticulum-Golgi intermediate compartment	2		actin monomer binding	2		cysteinyl-tRNA aminoacylation	3
			NAD binding	2		mitotic cell cycle	1		chromosome	2		lipid transporter activity	2		actin cytoskeleton organization	3
			rRNA binding	2		'de novo' pyrimidine nucleobase biosynthetic process	1		U2 snRNP	2		endonuclease activity	2		histone exchange	3
			voltage-gated potassium channel activity	2		organic substance metabolic process	1		organellar large ribosomal subunit	2		disulfide oxidoreductase activity	2		regulation of translation	3
			uridylyltransferase activity	2		translational termination	1		RNA polymerase II, core complex	2		phosphatidylinositol-3-phosphate binding	2		protein processing	3
			class I DNA-(apurinic or apyrimidinic site) endonuclease activity	2		ribosomal large subunit biogenesis	1		VCP-NPL4-UFD1 AAA ATPase complex	2		lipid binding	2		cell gliding	3
			glycerol-3-phosphate dehydrogenase [NAD+] activity	2		heme biosynthetic process	1		NELF complex	2		wide pore channel activity	2		RNA methylation	3
			xenobiotic transmembrane transporter activity	2		regulation of signal transduction	1		glycerol-3-phosphate dehydrogenase complex	2		NADP binding	2		transcription by RNA polymerase I	3
			calmodulin-dependent protein kinase activity	2		allantoin catabolic process	1		anchored component of membrane	2		transcription factor binding	2		cytoplasmic microtubule organization	3
			histone-lysine N-methyltransferase activity	2		deoxyribonucleotide catabolic process	1		eukaryotic translation initiation factor 4F complex	2		folic acid transmembrane transporter activity	2		cytoplasmic translation	2
			alkaline phosphatase activity	2		peptidyl-lysine modification to peptidyl-hypusine	1		tRNA-specific adenosine-34 deaminase complex	2		ubiquitin protein ligase binding	2		ribosomal small subunit export from nucleus	2
			porphobilinogen synthase activity	2		mitochondrial translation	1		calcineurin complex	2		tRNA binding	2		cellular protein localization	2
			dolichyl-diphosphooligosaccharide-protein glycotransferase activity	2		ubiquinone biosynthetic process	1		cis-Golgi network	2		nucleic acid binding	2		mRNA cleavage	2
			lysophospholipase activity	2		regulation of transcription by RNA polymerase II	1		translation release factor complex	2		guanylate cyclase activity	2		histone acetylation	2
			arginine-tRNA ligase activity	2		riboflavin biosynthetic process	1		spindle pole	2		nuclease activity	2		response to glucose	2
			S-adenosylmethionine-dependent methyltransferase activity	2		multicellular organism development	1		cytosolic ribosome	2		GTPase activator activity	2		dephosphorylation	2
			AMP-activated protein kinase activity	2		mRNA cleavage	1		cell cortex	2		voltage-gated potassium channel activity	2		replication fork processing	2
			ATPase-coupled intramembrane lipid transporter activity	2		UTP biosynthetic process	1		recycling endosome	2		molecular adaptor activity	2		DNA rewinding	2
			ATP:ADP antiporter activity	1		nitrogen compound metabolic process	1		U2-type prespliceosome	2		aminopeptidase activity	2		translocation of peptides or proteins into host cell cytoplasm	2
			tubulin N-acetyltransferase activity	1		negative regulation of mRNA polyadenylation	1		oligosaccharyltransferase complex	2		flavin adenine dinucleotide binding	2		regulation of translational initiation	2
			diacylglycerol kinase activity	1		translational elongation	1		keratohyalin granule	2		lipoate-protein ligase activity	2		endosome organization	2
			polynucleotide 5'-phosphatase activity	1		magnesium ion transport	1		rhoptry membrane	2		minor groove of adenine-thymine-rich DNA binding	2		phosphatidylcholine biosynthetic process	2
			ADP-dependent NAD(P)H-hydrate dehydratase activity	1		'de novo' CTP biosynthetic process	1		nuclear pore central transport channel	2		acyltransferase activity	2		protein targeting to mitochondrion	2
			3-hydroxy-behenoyl-CoA dehydratase activity	1		GDP-mannose metabolic process	1		condensed chromosome, centromeric region	2		protein dimerization activity	2		protein polyglutamylation	2
			U3 snoRNA binding	1		alpha-tubulin acetylation	1		EKC/KEOPS complex	2		metalloexopeptidase activity	2		rRNA base methylation	2
			very-long-chain 3-hydroxyacyl-CoA dehydratase activity	1		histone acetylation	1		nuclear replication fork	2		cGMP binding	2		potassium ion transmembrane transport	2
			calcium-dependent cysteine-type endopeptidase activity	1		tRNA 5'-leader removal	1		pellicle	2		8-oxo-7,8-dihydroguanine DNA N-glycosylase activity	2		CTP biosynthetic process	2
			nucleoside diphosphate kinase activity	1		nucleosome disassembly	1		tubovesicular membrane network	2		translation release factor activity	2		Golgi organization	2
			queuine tRNA-ribosyltransferase activity	1		barbed-end actin filament capping	1		epsilon DNA polymerase complex	2		tubulin-glutamic acid ligase activity	2		lipid transport	2
			CTP synthase activity	1		uroporphyrinogen III biosynthetic process	1		cullin-RING ubiquitin ligase complex	2		UDP-N-acetylglucosamine diphosphorylase activity	2		dolichol-linked oligosaccharide biosynthetic process	2
			phosphatidylinositol binding	1		nucleoside diphosphate phosphorylation	1		large ribosomal subunit	2		deubiquitinase activity	2		Arp2/3 complex-mediated actin nucleation	2
			RNA polymerase II C-terminal domain binding	1		cellular amino acid metabolic process	1		gamma-tubulin complex	2		ribosome binding	2		glycerol-3-phosphate metabolic process	2
			polyprenol reductase activity	1		regulation of GTPase activity	1		6-phosphofructokinase complex	2		DNA replication origin binding	2		pre-mRNA cleavage required for polyadenylation	2
			tubulin binding	1		leucyl-tRNA aminoacylation	1		intracellular	2		glycerol-3-phosphate dehydrogenase [NAD+] activity	2		tRNA wobble guanine modification	2
			5'-3' exodeoxyribonuclease activity	1		protein import into nucleus	1		post-mRNA release spliceosomal complex	2		zinc ion transmembrane transporter activity	2		carbohydrate metabolic process	2
			scavenger receptor activity	1		regulation of ARF protein signal transduction	1		NuA4 histone acetyltransferase complex	2		nucleoside diphosphate kinase activity	2		protein-containing complex assembly	2
			cytidylate kinase activity	1		pentose-phosphate shunt	1		Arp2/3 protein complex	2		eukaryotic translation initiation factor 2alpha kinase activity	2		ATP-dependent chromatin remodeling	2
			RNA polymerase III general transcription initiation factor activity	1		cytoskeleton organization	1		box C/D RNP complex	2		potassium channel activity	2		chromosome separation	2
			mRNA cap binding	1		peptidyl-arginine N-methylation	1		transcription factor TFIIIB complex	2		WW domain binding	2		axoneme assembly	2
			peroxidase activity	1		cation transport	1		cytosolic large ribosomal subunit	2		tRNA-specific adenosine-34 deaminase activity	2		regulation of cytokinesis	2
			transmembrane receptor protein tyrosine kinase activity	1		nucleotide metabolic process	1		Golgi medial cisterna	1		ATP-dependent DNA/DNA annealing activity	2		metaphase/anaphase transition of mitotic cell cycle	2
			5'-3' DNA helicase activity	1		immune response	1		nuclear exosome (RNase complex)	1		porphobilinogen synthase activity	2		chaperone-mediated protein complex assembly	2
			NADH dehydrogenase (ubiquinone) activity	1		mitochondrial ADP transmembrane transport	1		RAVE complex	1		citrate (Si)-synthase activity	2		DNA biosynthetic process	2
			thiamine pyrophosphate binding	1		protein maturation by iron-sulfur cluster transfer	1		ASAP complex	1		polyubiquitin modification-dependent protein binding	2		selenocysteine incorporation	2
			ubiquitin protein ligase activity	1		DNA replication initiation	1		homodimeric serine palmitoyltransferase complex	1		ATPase-coupled intramembrane lipid transporter activity	2		cellular response to DNA damage stimulus	2
			flap endonuclease activity	1		GTP biosynthetic process	1		mRNA cap binding complex	1		ATP:ADP antiporter activity	1		DNA strand elongation involved in DNA replication	2
			oxoglutarate dehydrogenase (succinyl-transferring) activity	1		protein catabolic process	1		acetyl-CoA carboxylase complex	1		transcription coactivator activity	1		base-excision repair	2
			glutathione peroxidase activity	1		regulation of protein phosphorylation	1		alpha DNA polymerase:primase complex	1		cargo adaptor activity	1		cell redox homeostasis	2
			isomerase activity	1		response to stress	1		EMC complex	1		methyltransferase activity	1		nucleotide-sugar biosynthetic process	2
			3-hydroxyoctanoyl-[acyl-carrier-protein] dehydratase activity	1		spermidine biosynthetic process	1		chromosome, centromeric region	1		nucleotide binding	1		ribosomal small subunit assembly	2
			ATP-dependent activity, acting on DNA	1		cap-dependent translational initiation	1		host extracellular space	1		glucosaminyl-phosphatidylinositol O-acyltransferase activity	1		pseudouridine synthesis	2
			5-aminolevulinate synthase activity	1		response to oxidative stress	1		SWI/SNF complex	1		ATPase activator activity	1		protein modification by small protein removal	2
			3-hydroxypalmitoyl-[acyl-carrier-protein] dehydratase activity	1		nucleosome assembly	1		transcription factor TFIIIC complex	1		NAD-dependent histone deacetylase activity	1		tRNA pseudouridine synthesis	2
			protein tyrosine kinase activity	1		inosine salvage	1		bicellular tight junction	1		uridine kinase activity	1		zinc ion transmembrane transport	2
			tRNA methyltransferase activity	1		copper ion transport	1		endoplasmic reticulum lumen	1		U3 snoRNA binding	1		maturation of SSU-rRNA	2
			hydroxymethylbilane synthase activity	1		tRNA nucleoside ribose methylation	1		microneme lumen	1		translation release factor activity, codon specific	1		positive regulation of transcription by RNA polymerase II	2
			adenylate cyclase activity	1		aromatic amino acid family biosynthetic process	1		oxoglutarate dehydrogenase complex	1		calcium-dependent protein serine/threonine phosphatase regulator activity	1		sphingolipid biosynthetic process	2
			obsolete coenzyme binding	1		'de novo' GDP-L-fucose biosynthetic process	1		Rab-protein geranylgeranyltransferase complex	1		rRNA methyltransferase activity	1		regulation of cell cycle	2
			adenylate kinase activity	1		chromatin assembly or disassembly	1		proteasome regulatory particle, base subcomplex	1		CTP synthase activity	1		mRNA catabolic process	2
			3-hydroxydecanoyl-[acyl-carrier-protein] dehydratase activity	1		IMP salvage	1		mitochondrial outer membrane translocase complex	1		Hsp70 protein binding	1		AMP metabolic process	2
			ubiquitin-ubiquitin ligase activity	1		cell morphogenesis	1		peroxisome	1		deoxyribonuclease activity	1		actin nucleation	2
			ferrochelatase activity	1		regulation of ion transmembrane transport	1		microneme membrane	1		polyprenol reductase activity	1		cytoskeleton-dependent intracellular transport	2
			calmodulin-dependent protein phosphatase activity	1		carboxylic acid metabolic process	1		ribonuclease MRP complex	1		NEDD8-specific protease activity	1		tRNA processing	2
			sphingosine N-acyltransferase activity	1		chromatin remodeling	1		respiratory chain complex II	1		L-lactate dehydrogenase activity	1		modulation by symbiont of host immune response	2
			FMN binding	1		protein targeting	1		DNA polymerase complex	1		oxygen-dependent protoporphyrinogen oxidase activity	1		NADH oxidation	2
			single-stranded DNA 5'-3' exodeoxyribonuclease activity	1		transmembrane receptor protein tyrosine kinase signaling pathway	1		membrane raft	1		lipoyltransferase activity	1		actin polymerization or depolymerization	2
			GDP-dissociation inhibitor activity	1		ncRNA processing	1		chaperonin-containing T-complex	1		cytidylate kinase activity	1		protein maturation by iron-sulfur cluster transfer	2
			hydrolase activity, hydrolyzing O-glycosyl compounds	1		protein insertion into mitochondrial inner membrane	1		microtubule plus-end	1		sulfurtransferase activity	1		mRNA 3'-end processing by stem-loop binding and cleavage	2
			S100 protein binding	1		valyl-tRNA aminoacylation	1		HOPS complex	1		peroxidase activity	1		signal peptide processing	2
			NAD+ kinase activity	1		cell motility	1		mitochondrial degradosome	1		fatty acid binding	1		cGMP metabolic process	2
			glycine-tRNA ligase activity	1		microtubule cytoskeleton organization	1		endosome membrane	1		protein-lysine N-methyltransferase activity	1		receptor recycling	2
			holocytochrome-c synthase activity	1		G protein-coupled receptor signaling pathway	1		autophagosome membrane	1		integrin binding	1		acetyl-CoA biosynthetic process from pyruvate	2
			metalloaminopeptidase activity	1		protein kinase C-activating G protein-coupled receptor signaling pathway	1		late endosome membrane	1		oxoglutarate dehydrogenase (succinyl-transferring) activity	1		protein N-linked glycosylation	2
			acetoacetyl-CoA reductase activity	1		protein N-linked glycosylation	1		chromatin silencing complex	1		AMP binding	1		protein transport	2
			RNA polymerase II CTD heptapeptide repeat phosphatase activity	1		cellular copper ion homeostasis	1		condensed chromosome	1		geranyltranstransferase activity	1		protein lipoylation	2
			O-acyltransferase activity	1		glycyl-tRNA aminoacylation	1		ATP-binding cassette (ABC) transporter complex	1		glutamate dehydrogenase (NAD+) activity	1		tRNA wobble adenosine to inosine editing	2
			dGTP phosphohydrolase activity	1		regulation of mRNA stability	1		phagophore assembly site membrane	1		metal ion transmembrane transporter activity	1		ER-associated misfolded protein catabolic process	2
			histone acetyltransferase activity	1		spliceosomal tri-snRNP complex assembly	1		intracellular vesicle	1		calcium-dependent protein binding	1		DNA-templated transcription, initiation	2
			phosphogluconate dehydrogenase (decarboxylating) activity	1		DNA duplex unwinding	1		extrinsic component of membrane	1		dipeptidyl-peptidase activity	1		regulation of vacuole fusion, non-autophagic	2
			transcription coregulator activity	1		DNA integration	1		Ski complex	1		5-aminolevulinate synthase activity	1		DNA recombination	2
			protein domain specific binding	1		nucleotide-sugar biosynthetic process	1		MWP complex	1		small ribosomal subunit rRNA binding	1		protein targeting to ER	2
			ubiquitin-protein transferase activator activity	1		vacuole fusion, non-autophagic	1		histone acetyltransferase complex	1		protein transmembrane transporter activity	1		protein import into mitochondrial matrix	2
			pre-mRNA 3'-splice site binding	1		mitochondrial ATP transmembrane transport	1		nucleotide-excision repair factor 1 complex	1		proline-rich region binding	1		mRNA processing	2
			DNA strand exchange activity	1		mitochondrial respiratory chain complex III assembly	1		t-UTP complex	1		adenine/guanine mispair binding	1		negative regulation of translation	2
			inositol-1,3,4,5,6-pentakisphos	1		protein initiator methionine removal	1		multivesicular body	1		dihydrolipoyl dehydrogenase activity	1		cellular response to misfolded protein	2
			pantothenate kinase activity	1		positive regulation of ubiquitin protein ligase activity	1		mediator complex	1		NADPH-hemoprotein reductase activity	1		gluconeogenesis	2
			lipid binding	1		pyridoxal phosphate biosynthetic process	1		retromer complex	1		hydroxymethylbilane synthase activity	1		obsolete pathogenesis	2
			peroxiredoxin activity	1		vacuole organization	1		MutSbeta complex	1		protein tyrosine kinase activity	1		schizogony	2
			RNA cap binding	1		protein lipoylation	1		Set1C/COMPASS complex	1		protein farnesyltransferase activity	1		GPI anchor biosynthetic process	2
			NADP binding	1		protein targeting to vacuole	1		Ino80 complex	1		adenylate kinase activity	1		activation of GTPase activity	2
			(3R)-hydroxymyristoyl-[acyl-carrier-protein] dehydratase activity	1		protein farnesylation	1		delta DNA polymerase complex	1		phosphatidylinositol-4,5-bisphosphate binding	1		evasion of host immune response	2
			dTTP phosphohydrolase activity	1		malate metabolic process	1		eukaryotic translation initiation factor 3 complex, eIF3m	1		inositol hexakisphosphate kinase activity	1		DNA unwinding involved in DNA replication	2
			inositol hexakisphosphate 5-kinase activity	1		posttranslational protein targeting to membrane, translocation	1		proteasome complex	1		ubiquitin-ubiquitin ligase activity	1		mitochondrial translation	2
			inositol hexakisphosphate 3-kinase activity	1		vacuolar transport	1		CCR4-NOT core complex	1		ferrochelatase activity	1		ribosomal large subunit export from nucleus	2
			metalloendopeptidase activity	1		single fertilization	1		ribonuclease P complex	1		calmodulin-dependent protein phosphatase activity	1		DNA replication initiation	2
			3-dehydroquinate dehydratase activity	1		porphyrin-containing compound biosynthetic process	1		XPC complex	1		protein-disulfide reductase activity	1		cGMP biosynthetic process	2
			calmodulin binding	1		xenobiotic transport	1		U2-type catalytic step 2 spliceosome	1		lysine decarboxylase activity	1		developmental process	2
			anaphase-promoting complex binding	1		tRNA thio-modification	1		UDP-N-acetylglucosamine transferase complex	1		sphingosine N-acyltransferase activity	1		cilium assembly	2
			oxidoreductase activity, acting on a sulfur group of donors, NAD(P) as acceptor	1		actin cytoskeleton organization	1		mitochondrial proton-transporting ATP synthase complex, coupling factor F(o)	1		snoRNA binding	1		cytoplasmic translational termination	2
			poly(A) binding	1		response to pheromone	1		TRC complex	1		FMN binding	1		posttranslational protein targeting to endoplasmic reticulum membrane	2
			acid phosphatase activity	1		regulation of cilium movement	1		heterochromatin	1		histone demethylase activity	1		histone methylation	2
			tRNA guanylyltransferase activity	1		pyrimidine nucleotide biosynthetic process	1		interphase microtubule organizing center	1		ribosomal large subunit binding	1		mitotic chromosome condensation	2
			shikimate 3-dehydrogenase (NADP+) activity	1		chromosome segregation	1		host cell cytoplasmic vesicle	1		ribosomal small subunit binding	1		replication fork protection	2
			oligosaccharyl transferase activity	1		regulation of protein catabolic process	1		mitochondrial respirasome	1		NAD+ kinase activity	1		cGMP catabolic process	2
			inositol-1,4,5-trisphosphate 5-phosphatase activity	1		phosphatidylinositol dephosphorylation	1		U12-type spliceosomal complex	1		phosphotransferase activity, alcohol group as acceptor	1		protein glycosylation	2
			diphosphate-fructose-6-phosphate 1-phosphotransferase activity	1		'de novo' UMP biosynthetic process	1		cytostome	1		nuclear localization sequence binding	1		chromosome organization	2
			riboflavin kinase activity	1		malonyl-CoA biosynthetic process	1		microtubule cytoskeleton	1		holocytochrome-c synthase activity	1		negative regulation of transcription elongation from RNA polymerase II promoter	2
			transferase activity, transferring alkyl or aryl (other than methyl) groups	1		histone deubiquitination	1		condensed nuclear chromosome	1		3'-5' DNA/RNA helicase activity	1		protein prenylation	2
			protein phosphatase binding	1		CTP biosynthetic process	1		synaptonemal complex	1		cysteine-type endopeptidase inhibitor activity	1		microtubule nucleation by interphase microtubule organizing center	2
			deoxyribose-phosphate aldolase activity	1		dephosphorylation of RNA polymerase II C-terminal domain	1		U4/U6 x U5 tri-snRNP complex	1		metalloaminopeptidase activity	1		mRNA pseudouridine synthesis	2
			selenocysteine insertion sequence binding	1		Golgi organization	1		cyclin-dependent protein kinase holoenzyme complex	1		RNA polymerase II CTD heptapeptide repeat phosphatase activity	1		error-prone translesion synthesis	2
			spermidine synthase activity	1		deoxyribose phosphate catabolic process	1		eukaryotic translation elongation factor 1 complex	1		ferric iron transmembrane transporter activity	1		isoprenoid biosynthetic process	2
			gamma-tubulin binding	1		Golgi to endosome transport	1		integral component of plastid outer membrane	1		phosphogluconate dehydrogenase (decarboxylating) activity	1		nucleotide-excision repair, DNA incision	2
			inositol-polyphosphate 5-phosphatase activity	1		regulation of phosphoprotein phosphatase activity	1		spliceosomal tri-snRNP complex	1		transcription coregulator activity	1		phospholipid translocation	2
			tubulin-tyrosine ligase activity	1		gamma-tubulin complex localization	1		DNA replication factor C complex	1		H3K9me3 modified histone binding	1		RNA processing	2
			inorganic diphosphatase activity	1		Arp2/3 complex-mediated actin nucleation	1		cortical actin cytoskeleton	1		sterol binding	1		sodium ion transmembrane transport	2
			ribosomal large subunit binding	1		nucleic acid phosphodiester bond hydrolysis	1		mitochondrial respiratory chain complex III	1		ribonuclease MRP activity	1		protein unfolding	2
			S-adenosylmethionine-homocysteine S-methyltransferase activity	1		glutamine biosynthetic process	1		protein farnesyltransferase complex	1		FMN adenylyltransferase activity	1		tRNA transcription by RNA polymerase III	2
			acyl-[acyl-carrier-protein]-UDP-N-acetylglucosamine O-acyltransferase activity	1		DNA modification	1		mitochondrial small ribosomal subunit	1		DNA strand exchange activity	1		spindle assembly	2
			L-malate dehydrogenase activity	1		ATP synthesis coupled proton transport	1		nucleotide-excision repair factor 2 complex	1		choline-phosphate cytidylyltransferase activity	1		exocytosis	2
			second spliceosomal transesterification activity	1		retrograde transport, endosome to Golgi	1		proton-transporting ATP synthase complex, coupling factor F(o)	1		pantothenate kinase activity	1		autophagosome assembly	2
			inositol heptakisphosphate kinase activity	1		tRNA acetylation	1		cytoplasmic exosome (RNase complex)	1		serine-type peptidase activity	1		endonucleolytic cleavage of tricistronic rRNA transcript (SSU-rRNA, 5.8S rRNA, LSU-rRNA)	1
			endoribonuclease activity	1		toll-like receptor signaling pathway	1		phosphopyruvate hydratase complex	1		endodeoxyribonuclease activity	1		phospholipid metabolic process	1
			acetate-CoA ligase (ADP-forming) activity	1		retrograde vesicle-mediated transport, Golgi to endoplasmic reticulum	1		peroxisomal matrix	1		dihydrolipoyllysine-residue acetyltransferase activity	1		autophagy of nucleus	1
			enzyme regulator activity	1		rRNA metabolic process	1		pyruvate dehydrogenase complex	1		proton-transporting ATP synthase activity, rotational mechanism	1		regulation of translational initiation by eIF2 alpha phosphorylation	1
			tRNA (5-methylaminomethyl-2-thiouridylate)-methyltransferase activity	1		respiratory chain complex IV assembly	1		ciliary basal body	1		ATP-dependent activity, acting on RNA	1		inosine salvage	1
			Rab GDP-dissociation inhibitor activity	1		N-terminal peptidyl-methionine acetylation	1		sno(s)RNA-containing ribonucleoprotein complex	1		glutaminase activity	1		generation of catalytic spliceosome for second transesterification step	1
			antiporter activity	1		proteasome-mediated ubiquitin-dependent protein catabolic process	1		nucleotide-excision repair complex	1		sterol transporter activity	1		'de novo' cotranslational protein folding	1
			UTP:glucose-1-phosphate uridylyltransferase activity	1		fructose 6-phosphate metabolic process	1		Golgi transport complex	1		metalloendopeptidase activity	1		deoxyribonucleotide catabolic process	1
			3',5'-cyclic-GMP phosphodiesterase activity	1		cellular biogenic amine metabolic process	1		Pwp2p-containing subcomplex of 90S preribosome	1		rRNA (cytosine-C5-)-methyltransferase activity	1		cytokinesis	1
			nitric-oxide synthase activity	1		regulation of actin filament polymerization	1		equatorial microtubule organizing center	1		kinase activity	1		protein stabilization	1
			glutamate-ammonia ligase activity	1		cytolysis	1		AP-1 adaptor complex	1		anaphase-promoting complex binding	1		UTP biosynthetic process	1
			3'-5' DNA helicase activity	1		transcription by RNA polymerase II	1		PAM complex, Tim23 associated import motor	1		phospholipid binding	1		calcium ion transport	1
			carbohydrate binding	1		cleavage involved in rRNA processing	1		Cajal body	1		RNA methyltransferase activity	1		nuclear polyadenylation-dependent CUT catabolic process	1
			dATP phosphohydrolase activity	1		ATP synthesis coupled electron transport	1		F-actin capping protein complex	1		dimethylallyltranstransferase activity	1		nucleotide-excision repair involved in interstrand cross-link repair	1
			pseudouridylate synthase activity	1		nuclear-transcribed mRNA catabolic process, nonsense-mediated decay	1		outer dynein arm	1		poly(A) binding	1		cytoplasmic translational initiation	1
			pre-mRNA branch point binding	1		endocytic recycling	1		sarcoplasmic reticulum lumen	1		acetyl-CoA C-acetyltransferase activity	1		protein geranylgeranylation	1
			intramolecular transferase activity, phosphotransferases	1		nicotinamide nucleotide metabolic process	1		transcription preinitiation complex	1		acid phosphatase activity	1		modulation by symbiont of host cellular process	1
			uroporphyrinogen decarboxylase activity	1		translesion synthesis	1		proteasome storage granule	1		biotin binding	1		centriole replication	1
			channel activity	1		vitamin B6 biosynthetic process	1		extrinsic component of cell outer membrane	1		tRNA guanylyltransferase activity	1		cellular response to drug	1
			guanylate cyclase activity	1		transcription by RNA polymerase I	1		chromosome, telomeric region	1		oligosaccharyl transferase activity	1		leucyl-tRNA aminoacylation	1
			deaminase activity	1		SRP-dependent cotranslational protein targeting to membrane	1		COPII-coated ER to Golgi transport vesicle	1		amine-lyase activity	1		2-oxoglutarate metabolic process	1
			GPI-anchor transamidase activity	1		motile cilium assembly	1		U2-type post-mRNA release spliceosomal complex	1		ubiquitin conjugating enzyme activity	1		karyogamy	1
			transmembrane signaling receptor activity	1		replication fork processing	1		signal recognition particle, endoplasmic reticulum targeting	1		protein homodimerization activity	1		microtubule nucleation	1
			leucine-tRNA ligase activity	1		cytoplasmic microtubule organization	1		Sec62/Sec63 complex	1		riboflavin kinase activity	1		box C/D RNA 3'-end processing	1
			nucleoside-triphosphatase activity	1		calcineurin-mediated signaling	1		COPI vesicle coat	1		biotin-[acetyl-CoA-carboxylase] ligase activity	1		ribosomal small subunit biogenesis	1
			ubiquitin-like modifier activating enzyme activity	1		formation of translation preinitiation complex	1		nucleolar ribonuclease P complex	1		protein tyrosine phosphatase activity	1		minus-end-directed vesicle transport along microtubule	1
			exoribonuclease II activity	1		cell differentiation	1		AP-3 adaptor complex	1		triglyceride lipase activity	1		telomere capping	1
			endoplasmic reticulum signal peptide binding	1		autophagosome assembly	1		Cul4-RING E3 ubiquitin ligase complex	1		DNA-binding transcription factor activity, RNA polymerase II-specific	1		regulation of mitotic recombination	1
			mannosyltransferase activity	1		endoplasmic reticulum to Golgi vesicle-mediated transport	1		spindle midzone	1		nuclear import signal receptor activity	1		enzyme-directed rRNA pseudouridine synthesis	1
			endodeoxyribonuclease activity, producing 5'-phosphomonoesters	1		calcium-mediated signaling	1		Noc1p-Noc2p complex	1		deoxyribose-phosphate aldolase activity	1		protein K11-linked ubiquitination	1
			magnesium ion transmembrane transporter activity	1		clathrin-dependent endocytosis	1		nuclear speck	1		selenocysteine insertion sequence binding	1		farnesyl diphosphate biosynthetic process	1
			biotin-[acetyl-CoA-carboxylase] ligase activity	1		glutamine metabolic process	1		transcription factor TFIIH core complex	1		nucleotidyltransferase activity	1		peptidyl-lysine monomethylation	1
			ATP-dependent peptidase activity	1					MutSalpha complex	1		nucleosomal histone binding	1		peptide transport	1
			nuclear export signal receptor activity	1					U1 snRNP	1		gamma-tubulin binding	1		protein neddylation	1
			nucleoside-triphosphate diphosphatase activity	1					mismatch repair complex	1		RNA polymerase II transcription regulatory region sequence-specific DNA binding	1		protein transport by the Sec complex	1
			pantetheine-phosphate adenylyltransferase activity	1					U2-type catalytic step 1 spliceosome	1		S-adenosylmethionine-homocysteine S-methyltransferase activity	1		protein refolding	1
			nicotinamidase activity	1					transcription factor TFIIH holo complex	1		L-malate dehydrogenase activity	1		nuclear-transcribed mRNA catabolic process, nonsense-mediated decay	1
			mRNA (2'-O-methyladenosine-N6-)-methyltransferase activity	1					biotin carboxylase complex	1		acetate-CoA ligase activity	1		positive regulation of proteolysis	1
			pyridoxal 5'-phosphate synthase (glutamine hydrolysing) activity	1					GPI-anchor transamidase complex	1		magnesium ion binding	1		glycerophospholipid catabolic process	1
			3-hydroxy-lignoceroyl-CoA dehydratase activity	1					subpellicular microtubule	1		serine C-palmitoyltransferase activity	1		protein K48-linked deubiquitination	1
			phospholipase A1 activity	1					Atg12-Atg5-Atg16 complex	1		protein-disulfide reductase (NAD(P)) activity	1		acetyl-CoA catabolic process	1
			ATP transmembrane transporter activity	1					U4 snRNP	1		DNA topoisomerase activity	1		response to brefeldin A	1
			fumarate hydratase activity	1					mitochondrial DNA-directed RNA polymerase complex	1		O-methyltransferase activity	1		DNA replication-independent chromatin assembly	1
			valine-tRNA ligase activity	1					zeta DNA polymerase complex	1		enzyme regulator activity	1		tRNA modification	1
			cAMP binding	1					transcription export complex 2	1		transcription cis-regulatory region binding	1		inositol metabolic process	1
			IMP 5'-nucleotidase activity	1					R2TP complex	1		phosphopyruvate hydratase activity	1		nucleotide-excision repair, DNA gap filling	1
			4-hydroxy-3-methylbut-2-en-1-yl diphosphate synthase activity	1					nuclear inner membrane	1		isoleucine-tRNA ligase activity	1		leukocyte migration	1
			cysteine-type endopeptidase activity	1					gamma-tubulin ring complex	1		AMP deaminase activity	1		mitotic DNA replication	1
			translation release factor activity	1					lipid droplet	1		antiporter activity	1		pyridoxal phosphate biosynthetic process	1
			cAMP-dependent protein kinase activity	1					RNA N6-methyladenosine methyltransferase complex	1		UMP kinase activity	1		GCN2-mediated signaling	1
			N-acetyltransferase activity	1					proteasome regulatory particle	1		pyruvate dehydrogenase (acetyl-transferring) activity	1		membrane protein ectodomain proteolysis	1
			ubiquitin binding	1					transcription factor TFIID complex	1		anion channel activity	1		establishment of sister chromatid cohesion	1
			tRNA 2'-O-methyltransferase activity	1					serine C-palmitoyltransferase complex	1		3'-5' DNA helicase activity	1		anion transport	1
			tRNA (uracil) methyltransferase activity	1					Noc4p-Nop14p complex	1		MAP kinase activity	1		NLS-bearing protein import into nucleus	1
			protein-disulfide reductase (glutathione) activity	1					Noc2p-Noc3p complex	1		cyclosporin A binding	1		cell maturation	1
			3-oxo-5-alpha-steroid 4-dehydrogenase activity	1					centriole	1		phosphatidylinositol-5-phosphate binding	1		positive regulation of apoptotic process	1
			GTPase activator activity	1					clathrin adaptor complex	1		intramolecular transferase activity, phosphotransferases	1		pore complex assembly	1
			NAD+ binding	1					gamma-tubulin small complex	1		3-demethylubiquinone-9 3-O-methyltransferase activity	1		inositol phosphate dephosphorylation	1
			UDP-N-acetylglucosamine-dolichyl-phosphate N-acetylglucosaminephosphotransferase activity	1					mRNA cleavage factor complex	1		uroporphyrinogen decarboxylase activity	1		UV-damage excision repair	1
			DNA topoisomerase type I (single strand cut, ATP-independent) activity	1					ER to Golgi transport vesicle membrane	1		ribonuclease P activity	1		histone mRNA catabolic process	1
			3-hydroxyisobutyryl-CoA hydrolase activity	1					cohesin complex	1		dynein complex binding	1		regulation of SNARE complex assembly	1
			heme binding	1					DNA topoisomerase type II (double strand cut, ATP-hydrolyzing) complex	1		leucine-tRNA ligase activity	1		fatty acid transport	1
			lipoyl(octanoyl) transferase activity	1								thioredoxin peroxidase activity	1		cytochrome c-heme linkage	1
			phosphopyruvate hydratase activity	1								chemokine binding	1		fumarate metabolic process	1
			inositol-1,3,4,5-tetrakisphosphate 5-phosphatase activity	1								rRNA cytidine N-acetyltransferase activity	1		dephosphorylation of RNA polymerase II C-terminal domain	1
			guanyl-nucleotide exchange factor activity	1								mannosyltransferase activity	1		intracellular protein transmembrane transport	1
			8-oxo-dGTP phosphohydrolase activity	1								clathrin binding	1		nucleotide-excision repair, preincision complex assembly	1
			AMP deaminase activity	1								phosphatidylcholine transporter activity	1		mitotic recombination	1
			metallocarboxypeptidase activity	1								RNA polymerase II core promoter sequence-specific DNA binding	1		protoporphyrinogen IX biosynthetic process from glutamate	1
			7S RNA binding	1								P-type proton-exporting transporter activity	1		positive regulation of oxidative phosphorylation	1
			protein-succinyllysine desuccinylase activity	1								chondroitin sulfate proteoglycan binding	1		protein targeting to peroxisome	1
			transcription corepressor activity	1								ATP-dependent peptidase activity	1		DNA replication	1
			mRNA (guanine-N7-)-methyltransferase activity	1								double-strand/single-strand DNA junction binding	1		tRNA thio-modification	1
			GTP phosphohydrolase activity	1								acetyl-CoA carboxylase activity	1		dolichol metabolic process	1
			TBP-class protein binding	1								nucleoside-triphosphate diphosphatase activity	1		dolichol biosynthetic process	1
			1-phosphatidylinositol-4-phosphate 5-kinase activity	1								3'-tRNA processing endoribonuclease activity	1		histone H3-K36 trimethylation	1
			enoyl-[acyl-carrier-protein] reductase (NADH) activity	1								epoxide hydrolase activity	1		N-terminal peptidyl-methionine acetylation	1
			obsolete cofactor binding	1								ribonucleoprotein complex binding	1		double-strand break repair via homologous recombination	1
			protein disulfide isomerase activity	1								3-hydroxyacyl-CoA dehydratase activity	1		positive regulation of GTPase activity	1
			5-diphosphoinositol pentakisphosphate 3-kinase activity	1								glutathione disulfide oxidoreductase activity	1		nucleotide-excision repair, DNA duplex unwinding	1
			saccharopine dehydrogenase (NAD+, L-glutamate-forming) activity	1								water channel activity	1		regulation of RNA stability	1
			tRNA dihydrouridine synthase activity	1								cyclin-dependent protein serine/threonine kinase regulator activity	1		sphingosine biosynthetic process	1
			2-polyprenyl-6-methoxy-1,4-benzoquinone methyltransferase activity	1								histone methyltransferase activity	1		regulation of mRNA splicing, via spliceosome	1
			hydrolase activity, acting on acid anhydrides	1								nucleoside triphosphate adenylate kinase activity	1		mitochondrial fusion	1
			dihydroorotate dehydrogenase activity	1								ferric iron binding	1		regulation of cilium beat frequency involved in ciliary motility	1
			dCTP phosphohydrolase activity	1								enoyl-[acyl-carrier-protein] reductase activity	1		protein N-linked glycosylation via asparagine	1
			protein-malonyllysine demalonylase activity	1								rRNA (pseudouridine) methyltransferase activity	1		phosphatidylinositol metabolic process	1
			ligase activity, forming carbon-nitrogen bonds	1								2 iron, 2 sulfur cluster binding	1		nucleotide-excision repair, DNA damage recognition	1
			phosphoglycerate kinase activity	1								phosphatidylinositol-4,5-bisphosphate 5-phosphatase activity	1		resolution of meiotic recombination intermediates	1
			exonuclease activity	1								phosphoacetylglucosamine mutase activity	1		AMP catabolic process	1
			cAMP-dependent protein kinase regulator activity	1								fumarate hydratase activity	1		microtubule anchoring	1
			triose-phosphate isomerase activity	1								valine-tRNA ligase activity	1		regulation of protein export from nucleus	1
			sterol esterase activity	1								cAMP binding	1		protein localization to plasma membrane	1
			poly(A)-specific ribonuclease activity	1								phosphatidylcholine binding	1		transcriptional start site selection at RNA polymerase II promoter	1
			phosphatidylserine 1-acylhydrolase activity	1								RNA polymerase III type 3 promoter sequence-specific DNA binding	1		mitochondrial protein processing	1
			pyrophosphate hydrolysis-driven proton transmembrane transporter activity	1								4-hydroxy-3-methylbut-2-en-1-yl diphosphate synthase activity	1		histone arginine methylation	1
			biotin carboxylase activity	1								inositol heptakisphosphate kinase activity	1		autophagosome maturation	1
			inositol hexakisphosphate 1-kinase activity	1								diphosphoinositol-pentakisphosphate kinase activity	1		protein localization to microtubule plus-end	1
			P-type ion transporter activity	1								cAMP-dependent protein kinase activity	1		nicotinic acid riboside biosynthetic process	1
			farnesyltranstransferase activity	1								ribonuclease activity	1		translational termination	1
			4-(cytidine 5'-diphospho)-2-C-methyl-D-erythritol kinase activity	1								exonuclease activity	1		mitochondrial electron transport, ubiquinol to cytochrome c	1
			ubiquitin activating enzyme activity	1								5'-3' DNA/RNA helicase activity	1		UDP-N-acetylglucosamine metabolic process	1
			monovalent inorganic cation transmembrane transporter activity	1								NAD(P)+ transhydrogenase activity	1		DNA recombinase assembly	1
			3'-5' exonuclease activity	1								sequence-specific mRNA binding	1		chromosome organization involved in meiotic cell cycle	1
			DNA-3-methyladenine glycosylase activity	1								GDP-fucose transmembrane transporter activity	1		nuclear-transcribed mRNA catabolic process, 3'-5' exonucleolytic nonsense-mediated decay	1
			ATP-dependent DNA/DNA annealing activity	1								histone-arginine N-methyltransferase activity	1		malate transport	1
			transferase activity, transferring phosphorus-containing groups	1								tRNA (uracil) methyltransferase activity	1		fucose metabolic process	1
			allantoicase activity	1								3-oxo-5-alpha-steroid 4-dehydrogenase activity	1		cellular protein modification process	1
			cytochrome-c oxidase activity	1								lysine-acetylated histone binding	1		nicotinamide riboside biosynthetic process	1
			clathrin adaptor activity	1								mRNA 3'-UTR binding	1		RNA polymerase II preinitiation complex assembly	1
			non-membrane spanning protein tyrosine kinase activity	1								calcium-dependent phospholipid binding	1		carbohydrate catabolic process	1
			dUTP phosphohydrolase activity	1								P-type calcium transporter activity	1		peptidyl-lysine modification to peptidyl-hypusine	1
			GDP-mannose 4,6-dehydratase activity	1								binding	1		GDP-mannose metabolic process	1
			proton transmembrane transporter activity	1								NAD+ binding	1		NADPH regeneration	1
			uroporphyrinogen-III synthase activity	1								RNA polymerase II CTD heptapeptide repeat kinase activity	1		nucleoside diphosphate phosphorylation	1
			chromatin binding	1								UDP-N-acetylglucosamine-dolichyl-phosphate N-acetylglucosaminephosphotransferase activity	1		metabolite repair	1
			fatty-acyl-CoA binding	1								3-hydroxyisobutyryl-CoA hydrolase activity	1		cellular amino acid metabolic process	1
			transketolase activity	1								[acyl-carrier-protein] S-malonyltransferase activity	1		negative regulation of DNA recombination	1
			1-acyl-2-lysophosphatidylserine acylhydrolase activity	1								single-stranded DNA helicase activity	1		pyridoxine biosynthetic process	1
			RNA-DNA hybrid ribonuclease activity	1								heme binding	1		RNA polymerase III preinitiation complex assembly	1
			phospholipid transporter activity	1								3-oxoacyl-[acyl-carrier-protein] synthase activity	1		isopentenyl diphosphate biosynthetic process, methylerythritol 4-phosphate pathway	1
			3-hydroxy-arachidoyl-CoA dehydratase activity	1								diphthine-ammonia ligase activity	1		regulation of adenylate cyclase activity	1
			histone binding	1								NAD binding	1		cytoskeleton organization	1
			succinate-CoA ligase (ADP-forming) activity	1								guanyl-nucleotide exchange factor activity	1		GTP biosynthetic process	1
			phospho-N-acetylmuramoyl-pentapeptide-transferase activity	1								calcium-dependent protein serine/threonine phosphatase activity	1		IMP biosynthetic process	1
			oxidized purine nucleobase lesion DNA N-glycosylase activity	1								GDP-L-fucose synthase activity	1		sequestering of actin monomers	1
			ribonucleoside binding	1								polyamine oxidase activity	1		attachment of GPI anchor to protein	1
												serine-type endopeptidase inhibitor activity	1		UDP biosynthetic process	1
												RNA 7-methylguanosine cap binding	1		protein biotinylation	1
												mRNA (guanine-N7-)-methyltransferase activity	1		'de novo' GDP-L-fucose biosynthetic process	1
												histone-glutamine methyltransferase activity	1		signal transduction in response to DNA damage	1
												TBP-class protein binding	1		response to endoplasmic reticulum stress	1
												histone methyltransferase activity (H3-K36 specific)	1		glutamate metabolic process	1
												nicotinate-nucleotide adenylyltransferase activity	1		cyclic nucleotide metabolic process	1
												sialic acid binding	1		DNA replication-dependent chromatin assembly	1
												NEDD8 activating enzyme activity	1		calcium ion transmembrane transport	1
												signaling receptor activity	1		protein catabolic process	1
												protein disulfide isomerase activity	1		tRNA wobble position uridine thiolation	1
												ADP binding	1		chromatin silencing	1
												phosphatidylcholine-sterol O-acyltransferase activity	1		regulation of mRNA stability	1
												ferrous iron binding	1		cristae formation	1
												tRNA dihydrouridine synthase activity	1		modulation by symbiont of host receptor-mediated signal transduction	1
												tRNA (guanine) methyltransferase activity	1		snRNA pseudouridine synthesis	1
												xenobiotic transmembrane transporter activity	1		posttranscriptional gene silencing	1
												dihydroorotate dehydrogenase activity	1		establishment of spindle localization	1
												allantoicase activity	1		Golgi to plasma membrane protein transport	1
												ankyrin binding	1		glyceraldehyde-3-phosphate biosynthetic process	1
												ubiquitin ligase activator activity	1		post-chaperonin tubulin folding pathway	1
												alpha-tubulin binding	1		positive regulation of transcription, DNA-templated	1
												cyclin-dependent protein serine/threonine kinase activity	1		base-excision repair, AP site formation	1
												pyridoxal phosphate binding	1		citrate metabolic process	1
												oxidoreductase activity, acting on a sulfur group of donors, disulfide as acceptor	1		motile cilium assembly	1
												protein-transporting ATPase activity	1		positive regulation of chaperone-mediated protein folding	1
												adenylate cyclase binding	1		suppression by symbiont of host innate immune response	1
												oxidized purine DNA binding	1		pyrimidine nucleotide biosynthetic process	1
												oxidoreductase activity, acting on paired donors, with incorporation or reduction of molecular oxygen, NAD(P)H as one donor, and incorporation of one atom of oxygen	1		endonucleolytic cleavage in 5'-ETS of tricistronic rRNA transcript (SSU-rRNA, 5.8S rRNA, LSU-rRNA)	1
												phosphoglycerate kinase activity	1		histone H3-K36 methylation	1
												ATP-dependent NAD(P)H-hydrate dehydratase activity	1		NAD metabolic process	1
												cAMP-dependent protein kinase regulator activity	1		retrograde vesicle-mediated transport, Golgi to endoplasmic reticulum	1
												triose-phosphate isomerase activity	1		maintenance of DNA repeat elements	1
												poly(A)-specific ribonuclease activity	1		D-gluconate catabolic process	1
												IMP 5'-nucleotidase activity	1		programmed cell death	1
												biotin carboxylase activity	1		lactate metabolic process	1
												iron-sulfur cluster binding	1		retrograde transport, endosome to plasma membrane	1
												beta-ketoacyl-acyl-carrier-protein synthase III activity	1		inositol phosphate biosynthetic process	1
												antigen binding	1		regulation of cytoskeleton organization	1
												spectrin binding	1		mRNA cis splicing, via spliceosome	1
												farnesyltranstransferase activity	1		fatty acid elongation	1
												4-(cytidine 5'-diphospho)-2-C-methyl-D-erythritol kinase activity	1		calcium-mediated signaling	1
												protein folding chaperone	1		microtubule depolymerization	1
[truncated: 179 more rows]
